# Supplementary material for: Analysis of plasma metabolomes from 11 309 subjects in five population-based cohorts
Source: Sci Rep. 2024 Apr 18;14:8933. doi: 10.1038/s41598-024-59388-7 (PMC11026396; doi:10.1038/s41598-024-59388-7)
Supplement: Supplementary file 2 — Supplementary Information 2. [file 41598_2024_59388_MOESM2_ESM.xlsx]

## Sheet: Supplementary Table 1
Metabolite	CHEM_ID	SUPER_PATHWAY	SUB_PATHWAY	CHEMICAL_NAME	nr_of_cohorts_present	percent_missing_MDCS	percent_missing_PIVUS	percent_missing_POEM	percent_missing_SCAPIS-M	percent_missing_SCAPIS-U	max_missingness	Skewness_MDCS	Skewness_PIVUS	Skewness_POEM	Skewness_SCAPIS-M	Skewness_SCAPIS-U	Log_Transformed_Skewness_MDCS	Log_Transformed_Skewness_PIVUS	Log_Transformed_Skewness_POEM	Log_Transformed_Skewness_SCAPIS-M	Log_Transformed_Skewness_SCAPIS-U	Abundance_MDCS	Abundance_PIVUS	Abundance_POEM	Abundance_SCAPIS-M	Abundance_SCAPIS-U	Q25_MDCS	Q25_PIVUS	Q25_POEM	Q25_SCAPIS-M	Q25_SCAPIS-U	Q75_MDCS	Q75_PIVUS	Q75_POEM	Q75_SCAPIS-M	Q75_SCAPIS-U	missing_baseline	missing_followup	mean_spectral_count_baseline	sd_spectral_count_baseline	mean_spectrail_count_followup	sd_spectral_count_followup	spectra_count_cv_within_subjects	baseline_cv_between_subjects
1	35	Amino Acid	Glutamate Metabolism	S-1-pyrroline-5-carboxylate	5	0.369344414	0	0	0.0241955	7.220216606	7.220216606	4.096070249	0.963603491	1.747567895	37.6961972	0.819091829	-0.868433747	-0.192015253	-0.262473135	-0.442534745	-2.72655538	2810692	7188904	5989227	5327987	1861358.5	1614646	5999186	4756451	4213367.5	1370455.25	3706288	8741923	7453537	6633503.25	2432683	1	2	5317684.5	1653561.375	5540699.5	1749006.125	0.226852	0.310955
2	50	Amino Acid	Polyamine Metabolism	spermidine	5	3.78578024	0	0.598802395	0.217759497	3.610108303	3.78578024	1.526007402	1.253839161	10.97628813	1.13840249	2.13767604	-0.56476495	-4.09E-02	0.480856477	-0.740452374	-1.162785612	180202.5	301365	215696	385183.5	248844	132231	224199	162729	272026.75	166827.5	246291.25	407167	292019	534274.5	360049	8	9	323244.1563	132071.6719	330438.0625	130486.7578	0.363615	0.408582
3	55	Cofactors and Vitamins	Nicotinate and Nicotinamide Metabolism	1-methylnicotinamide	5	0	0	0	0.0241955	0.020056157	0.0241955	15.81302799	6.014146394	1.714569698	25.02224391	46.60782953	0.12792902	-7.16E-02	-6.94E-02	0.425504174	0.788456652	4298967	4646634	4133374	3156959	3962501	2693974.5	3421389	3000596	2314648.25	2279572	6392968	6146460	5740815	4271254.5	6678581	1	2	3938980	3241805.25	4194438.5	5689043.5	0.398283	0.823006
4	62	Lipid	Fatty Acid Dihydroxy	12 13-DiHOME	3	14.86611265	NA	NA	14.03338979	9.466506217	14.86611265	1.150391818	NA	NA	2.173669883	NA	-0.766800715	NA	NA	-0.885359275	NA	199592.5	NA	NA	106453	238668.5	136458.5	NA	NA	75075	147334.5	277657	NA	NA	149959	382943	11	21	136779.9063	77586.42188	113471.9766	83116.05469	0.386358	0.567236
5	93	Energy	TCA Cycle	alpha-ketoglutarate	5	0	0	0	0	0.020056157	0.020056157	2.928719992	0.292066278	1.63064502	2.92252459	NA	0.553286389	-4.544475918	0.540103365	-5.003357862	NA	9134553	62117058	56416843	51442191	49671265	6964872.5	48089313	46027723	37945921	34184461	12858490	80229931	77537043	72416911	81643214	1	2	55870640	30475126	53669580	26212122	0.30918	0.545459
6	98	Amino Acid	Tryptophan Metabolism	kynurenate	5	0.0923	0	0	0.072586499	0.040112314	0.0923	2.213764794	1.156677485	0.905021799	1.195938364	48.72368491	-0.30494543	-0.157429365	-0.183048785	-0.291294273	0.425663705	589829.5	575877	458955	588075	1047931	425584.5	468256	362519	452713.25	734574.25	833763.75	731230	564489	751413.75	1542164.5	1	2	665992.8125	224867.2813	591926.5625	183810.2969	0.190166	0.337642
7	111	Amino Acid	Leucine Isoleucine and Valine Metabolism	3-hydroxyisobutyrate	5	0.923361034	3.980099502	7.185628743	1.30655698	1.444043321	7.185628743	1.579770012	1.115170188	1.018645262	2.536624565	NA	-0.726975066	-1.62645262	-1.683065092	-1.083778725	NA	4644347	21582803	19850274	21245055	12674860	3354628	15237206	14993153	15550197	7096367	6317537	32159978	29313021	30744167.5	32789506.5	3	3	26957302	14687750	20233186	9757139	0.413564	0.544852
8	112	Lipid	Mevalonate Metabolism	3-hydroxy-3-methylglutarate	5	1.292705448	0.829187396	0	0.919428986	0.020056157	1.292705448	3.482897515	2.826525517	1.030425888	1.774896749	NA	-5.05E-02	-2.055113103	0.140037322	-2.228135325	NA	1569494	5855254	3130858	1980054	4574600	1267358	4608355	2705870	1557065	3276325	1956139	7386713	3653287	2793711	6815276	3	4	2015264.75	999066.0625	2010083.75	1017299.5	0.190911	0.495749
9	117	Amino Acid	Tyrosine Metabolism	homovanillate (HVA)	4	NA	1.160862355	6.986027944	3.121219453	11.71279583	11.71279583	NA	1.774240739	1.315460978	13.92002741	48.43335035	NA	-0.126255629	-0.625392779	4.48E-02	-5.48E-02	NA	148134	96064	103664.5	102118.5	NA	113832	77326	81215.25	78456.75	NA	193939	127043	135006.25	131570.25	7	6	117191.1875	45242.94922	130933.2969	247764.2656	0.279552	0.386061
10	132	Carbohydrate	Glycolysis Gluconeogenesis and Pyruvate Metabolism	3-phosphoglycerate	5	0	0.995024876	0.399201597	0.145172998	0.58162856	0.995024876	5.798455396	4.491618815	12.26241308	2.148515143	NA	0.549695578	-0.106445368	1.582510076	-4.25E-02	NA	484735	187511	185895	446365	258319	330335	135929	142396	293533.5	177546	693755.5	247947	259021	670504	368899	1	2	437685	221890.8438	323831.0625	178751.3906	0.410386	0.506965
11	136	Lipid	Primary Bile Acid Metabolism	cholate	5	2.216066482	1.326699834	1.596806387	0.580691991	0.842358604	2.216066482	5.281894666	12.37604447	12.27891188	9.502211741	16.35619876	0.41468135	0.296136619	0.394346145	0.678462861	0.296705621	549538	788451	489108	505558	947859	291231.5	267148	232903	262879	470375.75	1516921	2661171	1454759	1326847	2608067.5	1	4	1966523.375	4416612	1382543.375	2539528.5	0.674604	2.2459
12	144	Amino Acid	Phenylalanine Metabolism	4-hydroxyphenylacetate	5	43.58264081	1.160862355	2.594810379	0.338736995	38.58804653	43.58264081	24.84739988	12.3547245	6.258031997	5.402971214	NA	0.716316459	0.564364089	-8.84E-02	0.736850056	NA	147120	385913	241111	288386	328034.5	94538.5	285204	181552	207368	233667	239903.5	542849	331661	407361.5	476817	1	3	374494.4375	365733.625	363797.9063	349518.75	0.377796	0.976606
13	158	Nucleotide	Pyrimidine Metabolism Thymine containing	5 6-dihydrothymine	5	11.17266851	0	0	0.072586499	0.080224629	11.17266851	2.400910477	1.219270522	0.986572035	7.069621592	10.81371186	-1.307702348	0.396913494	0.175404786	0.356573975	9.32E-03	1374694.5	522632	347726	249509	271409	891144.25	435941	291117	204472	183563.5	1897713.25	618334	424215	300009.75	448583	1	2	260814.7969	82205.72656	257966.4219	74292.58594	0.177912	0.315188
14	171	Nucleotide	Purine Metabolism (Hypo)Xanthine/Inosine containing	hypoxanthine	5	0.0923	0	0	0.0241955	0	0.0923	13.72457763	2.56902455	5.021221316	1.463881016	NA	-0.415766481	0.489230611	1.09088167	-0.755527527	NA	2049516	2363127	3471207	3762832.5	5553332.5	1136906.75	1921169	2774900	2875782.75	3500358	3249541.5	2910011	4305397	4818454	18413169.25	1	2	5014234	1645330.25	4000411	1718909.625	0.31595	0.328132
15	179	Lipid	Fatty Acid Dihydroxy	9 10-DiHOME	5	23.36103416	24.70978441	37.1257485	15.36414227	14.94183714	37.1257485	4.306728751	1.712985038	4.966570467	10.66992194	7.331461866	-0.136283246	-0.522997277	4.87E-02	-0.31637128	-0.657830916	136064	128216	105609	104994.5	164336	92335.75	93126	73198	76079	114521	259162	172247	168233	150212.75	239169	19	21	132416.3438	96295.33594	127026.8906	130697.5938	0.410943	0.727216
16	180	Lipid	Long Chain Polyunsaturated Fatty Acid (n3 and n6)	linoleate (18:2n6)	5	0	0	0	0	0	0	0.861962533	1.091780245	0.952484549	2.024901703	0.859919991	-0.953000469	-0.571907256	-0.396349195	-0.120820306	-1.37717683	1147579576	1922000000	1673000000	803178316	2171948134	714560248	1432000000	1295000000	568989623	1366674093	1691267224	2524000000	2170000000	1125398594	3410673666	1	2	911872832	424665696	715147584	387368672	0.375811	0.465707
17	181	Lipid	Medium Chain Fatty Acid	laurate (12:0)	5	0	0	0	0	0	0	5.070530566	3.23958813	1.319554256	10.44410026	6.984926535	-9.60E-02	0.313945109	-2.29E-03	0.21261444	0.131711666	55949041	96034263	68337872	63998044	88169911.5	35353821	71395463	52272304	45094679	60674851.75	81514300	125600000	93450792	91422796	125850425.8	1	2	78779832	41441604	59043644	38548648	0.371315	0.526043
18	182	Cofactors and Vitamins	Nicotinate and Nicotinamide Metabolism	quinolinate	5	1.385041551	0	0	0	0.060168472	1.385041551	8.20937206	3.814730793	2.150362686	14.9149588	41.86897168	0.75721959	0.649502139	8.77E-02	0.626646281	1.076295001	568573	1490181	856492	734318	796662	408153.75	1103735	686559	580532	595607	811977.25	2006767	1112814	944662	1065120.5	1	2	772090.5	302811.2188	753743.5625	341625.8438	0.220357	0.392197
19	189	Amino Acid	Lysine Metabolism	N6 N6 N6-trimethyllysine	5	0	0	0	0	0.020056157	0.020056157	4.949298242	3.905622917	2.688254028	5.31840837	25.71961645	-9.19E-02	0.633985421	0.795579327	0.539471331	1.126089577	29927113	45111218	43193024	44486468	37378391	22864702	35781764	35083267	35662667	22205018	38736406.5	56516308	52770328	55255503	55395403	1	2	54226720	33635116	48998452	21157610	0.245745	0.620268
20	192	Amino Acid	Polyamine Metabolism	N-acetylputrescine	5	0	0	0	0	0.020056157	0.020056157	3.036626622	1.363826535	0.968859081	1.743427998	49.72167847	4.83E-02	0.318791969	6.51E-02	0.411490061	4.099968044	2602994	3384077	3229002	3859526	2510670	1774715.5	2857700	2824055	3257007	1244841	3424744.5	4180417	3806942	4615995	3904773	1	2	4154082.25	1106635	4168610	983921.3125	0.12527	0.266397
21	194	Amino Acid	Methionine Cysteine SAM and Taurine Metabolism	N-formylmethionine	5	0	0	0	0	0.020056157	0.020056157	2.031843681	1.075180729	0.641316832	3.766014356	2.31198866	-0.492591592	0.327290694	5.97E-03	0.424234424	-0.253457445	1301159	1676466	1172786	1177261	2677280	1038843.5	1457013	1035691	949679	2022305	1633079.5	1952616	1358345	1401215	4439713	1	2	1251284.125	297773.375	1268106.5	327567.5625	0.0936563	0.237974
22	197	Amino Acid	Methionine Cysteine SAM and Taurine Metabolism	S-adenosylhomocysteine (SAH)	5	19.94459834	7.628524046	20.75848303	11.97677232	3.770557561	20.75848303	2.991895437	1.976578398	1.562790006	0.228009852	27.01664784	0.257476761	-0.323944979	-0.440459312	-1.312236244	-0.457999119	41070	44157	33471	47080	62599.5	33196.5	32484	26400	34614.25	45935	53714.5	59050	41730	61454.75	83307	15	15	55412.57813	20924.81445	51334.32031	17639.73438	0.166318	0.377618
23	207	Nucleotide	Purine Metabolism, Adenine containing	adenosine 3',5'-cyclic monophosphate (cAMP)	4	NA	10.11608624	19.56087824	2.177594967	100	100	NA	0.442312406	0.124540112	0.3009807	NA	NA	-0.963451497	-0.727726566	-1.060269902	NA	NA	42877	33826	56353	NA	NA	35640	27887	41947	NA	NA	52206	40029	72700.5	NA	2	5	73702.48438	25377.30664	62220.1875	20484.89453	0.190049	0.344321
24	209	Nucleotide	Purine Metabolism Adenine containing	adenosine 5'-monophosphate (AMP)	5	0	0	0	0	0.060168472	0.060168472	1.501611262	5.556158594	6.899252632	2.674288419	4.417720859	-0.494603141	0.276593284	0.710746693	0.108870682	-9.70E-02	2705664	875998	514473	1552858	980182	1629132	586010	354675	790542	625725.5	4225748.5	1285021	743714	2974417	1419878	1	2	1076460.25	801301.0625	2360393	3097936	0.589531	0.744385
25	212	Amino Acid	Polyamine Metabolism	5-methylthioadenosine (MTA)	5	0.0923	0	0	0	0.020056157	0.0923	3.340283612	1.310242344	0.608789301	1.25635032	41.88770604	-0.267739453	0.454137859	8.13E-02	0.111000961	0.452911627	680392.5	1975007	1355001	1811797	1221547	475757.25	1676210	1074855	1557744	644963	956090.25	2415218	1577723	2117139	2111169	1	2	1980312.75	480902	2023715.375	411817.125	0.126197	0.242841
26	229	Lipid	Long Chain Polyunsaturated Fatty Acid (n3 and n6)	arachidonate (20:4n6)	5	0	0	0	0	0	0	0.709227534	0.964006446	0.985624433	1.648801219	0.945265805	-0.887361183	-0.373949982	-0.242357857	6.64E-02	-1.356761614	98434714	128700000	106600000	56697378	154286917	68318279.5	94661912	80313081	41271282	94508870	139605856	173400000	135300000	77466881	253246075.8	1	2	66307952	36718328	59055268	33248110	0.321209	0.553755
27	231	Amino Acid	Urea cycle Arginine and Proline Metabolism	arginine	5	0	0	0	0	0	0	-0.44165046	0.1143832	0.343943437	0.533461999	0.809584706	-2.210271448	-0.574115155	-0.10101887	-0.442789321	-1.344391373	816879988	1245000000	1281000000	783909947	946097582	648164943.5	1095000000	1136000000	684408563	574154629.8	964621167	1413000000	1430000000	895279641	1246766550	1	2	812896768	146960672	828310400	166485792	0.0976974	0.180786
28	234	Amino Acid	Alanine and Aspartate Metabolism	aspartate	5	0	0	0	0	0	0	7.670909056	0.384141961	0.47699749	0.967919883	2.422695538	-1.59E-02	-0.21612448	-0.478598827	-9.68E-02	-0.404426154	17168334	11829542	18375912	15218673	12671530	11312780	9545873	15537423	12152701	10086698.25	22446559.5	14121986	21280177	18645876	16018482	1	2	13692387	3960782	12209773	3908112.75	0.197949	0.289269
29	235	Amino Acid	Phenylalanine Metabolism	2-hydroxyphenylacetate	5	12.28070175	6.633499171	3.193612774	1.548511977	33.05254713	33.05254713	20.58089955	1.798751682	1.913927522	2.272812919	NA	-0.819526914	-0.592586278	-0.613221087	-0.580953716	NA	402747	244179	191316	262647	361018.5	286247.5	182753	147291	192247	270396.75	576209.75	329257	252690	355162	483749.5	2	2	300831.2813	207276.625	271714.5938	169016.625	0.298998	0.689013
30	240	Amino Acid	Tyrosine Metabolism	3-(4-hydroxyphenyl)lactate	5	0	0	0	0	0.020056157	0.020056157	8.184170475	1.145875888	0.648936656	1.389303308	1.144166416	0.915233426	6.50E-02	-0.113168137	0.151486261	-0.103031284	3904461	8466106	7107008	7211221	15687124	2994465	6855561	5654866	5588520	11069751	5348760.5	10618731	8955766	9257120	23486359	1	2	8671582	3481921.75	8582931	3012514.25	0.168028	0.401532
31	241	Amino Acid	Phenylalanine Metabolism	phenylpyruvate	5	7.756232687	0	0	0.048390999	0.120336943	7.756232687	32.3377366	1.038128998	0.994057397	1.499920464	1.408571095	-0.294858808	-2.10E-02	-0.245358277	-0.102544644	-0.375448837	135421	201039	268872	260836	280683.5	93276.5	160789	220629	204959	212513.25	185748	243745	320028	330982.5	362168.25	1	2	289954	128191.125	272263.8438	106994.2813	0.226195	0.442108
32	244	Nucleotide	Pyrimidine Metabolism Uracil containing	beta-alanine	5	0	0	0	0.241954996	0.120336943	0.241954996	1.699978407	0.857423389	1.109997373	1.291522351	0.654725681	-0.107734735	0.233793908	0.301623672	-1.222167692	-0.854153052	11475873	28589676	29999496	18787324	16152362	9182187	24128498	24750309	15976133	13098291.75	14809384	34036354	35268741	22221042.5	20257506.75	1	3	19237578	5160106.5	18656368	4519640	0.204335	0.268231
33	249	Amino Acid	Histidine Metabolism	carnosine	2	NA	NA	NA	23.03411565	41.39590854	41.39590854	NA	NA	NA	45.17763688	NA	NA	NA	NA	-9.84E-02	NA	NA	NA	NA	106102	67794	NA	NA	NA	71163	48018.5	NA	NA	NA	160020	97527.5	46	44	96238.35156	56663.73047	92238.90625	76862.77344	0.373886	0.588785
34	250	Cofactors and Vitamins	Hemoglobin and Porphyrin Metabolism	biliverdin	5	0	0	0	0	0.040112314	0.040112314	3.47406794	1.923851058	3.670700693	1.823250496	2.638705625	0.314804532	0.195976367	0.143310884	3.82E-02	6.18E-02	4199370	3341037	887549	1517265	2257997.5	3127114	2425387	645340	1049823	1596715	6241903	4529899	1521328	2185163	3249699.25	1	2	1866204.125	955900.0625	2061438.875	1183592	0.318987	0.512216
35	252	Energy	TCA Cycle	succinate	5	0	0.497512438	0	0	0.060168472	0.497512438	1.16462276	5.247789023	0.724097231	17.1715416	NA	-0.747349195	-0.706150271	-1.90E-02	0.478861619	NA	5152683	40506095	17003839	21272886	16076054	4037179	30736583	13928449	16645176	12080131.5	6227534.5	47947322	20972795	27576377	47692927.5	1	2	20303376	10274284	18309034	9978019	0.143812	0.506038
36	254	Lipid	Ketone Bodies	3-hydroxybutyrate (BHBA)	5	0	0	0	0	0.020056157	0.020056157	4.296592147	5.885646477	2.921157222	9.423852697	NA	0.634917102	7.00E-02	0.309286576	0.54941181	NA	10684374	112600000	84345446	66526801	46962724	6251921.5	56041807	44511859	37741687	19431339	19885766	219200000	181900000	148330482	106031268	1	2	125157192	142985472	83304168	90768776	0.619855	1.14245
37	266	Lipid	Sterol	cholesterol	5	0	0	0	0	0.020056157	0.020056157	0.347086046	0.331530602	1.055468543	0.327010174	0.375215494	-1.279426752	-0.323743555	0.178495281	-0.468424741	-8.84820519	354088511	240200000	404200000	217122653	406481769	284404542	162000000	348700000	174287951	263451445	431100081	396800000	636400000	273739274	561925219	1	2	215665568	65987096	210090048	71834144	0.177145	0.30597
38	267	Lipid	Phospholipid Metabolism	choline phosphate	3	0	NA	NA	0	0.020056157	0.020056157	0.468917266	NA	NA	1.157444918	1.577962194	-0.997507458	NA	NA	0.193101416	-0.320875515	8264984	NA	NA	6724659	4870130	5685435	NA	NA	4855996	3774599	11252405	NA	NA	9355557	6227090	1	2	6248749	1952248.25	5572494.5	1788266.125	0.175429	0.312422
39	272	Lipid	Corticosteroids	corticosterone	5	21.14496768	27.36318408	31.33732535	23.51802565	14.86161252	31.33732535	2.58708352	1.848149359	3.152489878	2.831141034	NA	-0.293612394	7.91E-03	0.396644796	-0.243192042	NA	98388	85855	70106	67852	130657	62228.25	53077	44936	42507	76962	160141.25	136773	128421	110540	225615	26	47	109686.2266	98249.07031	74596.03906	54850.28516	0.494262	0.895728
40	273	Lipid	Corticosteroids	cortisone	5	2.216066482	1.326699834	0	0.145172998	0.180505415	2.216066482	-0.37625178	-0.33161775	-0.222046973	-0.166523758	3.269550831	-3.145376064	-3.589583411	-1.193441174	-4.053563663	-3.900836933	306244	235080	261658	500942	555946	212005	192487	220963	390853.5	430417	388813	280800	304129	625526	679011	1	2	584516.75	168802.0469	511574.75	170432.2656	0.181697	0.288789
41	275	Amino Acid	Creatine Metabolism	creatinine	5	0	0	0	0	0	0	1.067829376	0.663381568	0.335534184	0.39384891	37.0021045	-0.719846	3.33E-02	-9.66E-02	-2.02E-02	-12.80752723	805030690	2507000000	2468000000	1267690201	1180835056	516431387	2207000000	2234000000	1144620034	894537288.5	953917045.5	2855000000	2681000000	1405339484	1544914493	1	2	1317237376	198702320	1310070400	189322080	0.0558002	0.150848
42	278	Amino Acid	Glutathione Metabolism	cysteinylglycine	3	1.385041551	NA	NA	0.0241955	0.160449258	1.385041551	1.448371205	NA	NA	0.992411919	1.534226435	-0.999878469	NA	NA	-0.702633526	-0.546959145	1616111.5	NA	NA	2584009.5	2427614	991021.25	NA	NA	1950758.75	1539767.25	2415438.75	NA	NA	3343419.75	3651718.25	2	2	2689948	989109	2439631	839383.875	0.239439	0.367706
43	279	Amino Acid	Methionine Cysteine SAM and Taurine Metabolism	cystine	5	0.369344414	0.995024876	43.31337325	0.0241955	0.020056157	43.31337325	2.033470011	0.406322671	1.615940488	0.713829168	1.487987696	-1.800231674	-1.67056292	0.167133418	-0.46563986	5.77E-02	4357194	956235	302477	1062652.5	28027152	1871712	760318	214271	815590.75	13537583	6367326	1185885	443350	1443192.25	50512406	1	2	1196536.75	464657.375	1248283.125	449737.3125	0.203655	0.388335
44	297	Lipid	Sphingosines	sphingosine	5	0.0923	3.648424544	4.590818363	0.580691991	0.340954673	4.590818363	1.639269079	6.73798429	1.224073413	2.008933614	1.824434373	-0.200272526	-0.210150681	-0.674474947	-7.87E-02	3.02E-02	1299511.5	411122	190078	510940	725528	731989	327335	134868	300024	494859	2173702.75	501663	253256	891315	995196	2	3	460988.625	325794.25	422876.7188	289488.8438	0.274527	0.706729
45	302	Lipid	Secondary Bile Acid Metabolism	deoxycholate	5	12.28070175	12.10613599	15.16966068	9.847568352	6.498194946	15.16966068	6.491222074	2.58618804	7.229696156	35.54665442	25.72320783	-1.158410454	-1.060184463	-1.055483724	-1.777187207	-2.009953638	4272028	4316870	3542885	3952152	8687440	2532681.75	2417595	2062278	2377825.75	4766532.75	7350620.75	7593553	5550413	6397300	14884645	16	19	4869769	3660037.75	4540364.5	3378105	0.446889	0.751583
46	310	Amino Acid	Methionine Cysteine SAM and Taurine Metabolism	cystathionine	5	6.648199446	0	0	2.371158964	2.827918171	6.648199446	8.073421625	6.742888097	4.085868985	6.362210368	8.003855465	0.286663488	0.964211332	0.749320986	-0.701836375	-0.78437377	499325	1690371	1065404	738127	528614	335692.5	1152690	780295	505840.5	350212	780191.5	2645160	1466840	1107668.5	814738	3	6	876001.1875	586543.25	897907.8125	700811.1875	0.361335	0.669569
47	313	Lipid	Sphingolipid Synthesis	sphinganine	5	0.55401662	11.77446103	17.56487026	2.976046455	3.790613718	17.56487026	1.338932791	1.222840036	0.836452008	1.716218186	0.830509412	-0.291789867	-1.1949264	-0.653482806	-0.595304849	-1.137743575	741947	281616	102224	249601	458480	486457	233130	76250	165299.5	310985	1168333	337571	131975	419110.5	643376	6	9	250302.125	159679.5	218475.4844	139353.0469	0.275294	0.637947
48	330	Energy	TCA Cycle	fumarate	5	3.416435826	0	0	0.580691991	0.461291617	3.416435826	1.968618969	0.382220391	3.873278149	1.476099725	NA	-0.613385673	-2.75082664	0.618959494	-4.031477797	NA	721657	3362368	2301938	2055693	1398697	584706.5	2634263	1958266	1679198	1011606	914355.75	4226912	2749224	2563074	3943013	3	6	2194265	785659.375	2061829.25	671305.5	0.3481	0.358051
49	331	Peptide	Gamma-glutamyl Amino Acid	gamma-glutamylglutamate	5	0.27700831	0	0	0.145172998	1.484155636	1.484155636	5.58880129	0.751944284	0.911945301	0.855160772	1.09013172	0.237907407	-8.66E-02	-0.191832634	-1.354157146	-1.500560351	1520717.5	1764799	2129751	2117893	865544.5	1086230.5	1380437	1729579	1619350.5	526908	2203533	2275758	2626881	2749305	1377335.75	1	2	2168857	812185.5	2133843.5	799619.8125	0.231449	0.374476
50	338	Xenobiotics	Food Component/Plant	gluconate	5	0.55401662	0	0	0.508105492	0.340954673	0.55401662	2.72123856	2.908301563	0.947315994	1.639804675	NA	-3.008773058	0.339115628	-0.2575909	-4.219691604	NA	3747148	28286768	15101241	18302911	11872110	3006766	20736319	12635776	12678615.25	7770950	4706334	35973309	18086005	26180802.25	18663470	3	3	20680220	10138916	20941954	8922778	0.289506	0.490271
51	339	Lipid	Fatty Acid Dicarboxylate	glutarate (C5-DC)	5	5.170821791	4.975124378	2.195608782	5.177836922	4.392298436	5.177836922	6.266573966	21.26567355	4.634256554	6.257121437	NA	-0.216885267	-0.99635371	-0.880470014	-0.276626819	NA	215424	754975	479753	430257	458609	147810.5	558756	316186	301185.5	283184	321720	994416	735162	657806	793632.5	13	16	577890.875	464897.0313	647951.25	699838.125	0.459109	0.804472
52	340	Amino Acid	Glycine Serine and Threonine Metabolism	glycine	5	0	0	0	0	0.020056157	0.020056157	1.208233733	1.316688964	1.620968192	1.3816186	1.419697951	-0.650205079	0.575737632	0.647377723	0.563567372	0.506013554	94541346	239600000	268500000	191775464	180017861	72399216	205400000	231800000	165647481	144338483	114765573	285600000	313700000	231805662	225942573	1	2	197528352	55699532	200076160	59375364	0.0996523	0.281982
53	342	Lipid	Primary Bile Acid Metabolism	glycocholate	5	0.27700831	0.663349917	0.998003992	0.048390999	0.080224629	0.998003992	12.97374745	9.134073929	18.5927963	6.40408518	9.182480256	0.37322134	2.26E-02	-2.64E-02	0.200056638	0.213191555	841325	1032743	686490	1083472	1836116.5	398923.5	518219	371544	546431.5	937977.5	1721765.5	2206496	1419277	2196460	3749944	1	2	2279956	2509644.75	1630843.75	1837389	0.62384	1.10074
54	344	Amino Acid	Creatine Metabolism	guanidinoacetate	5	0	0	0	0	0.020056157	0.020056157	1.307654071	0.150040137	0.500056352	0.456788898	NA	-0.147536438	-0.619840248	-0.461284814	-1.655820476	NA	23877715	748346	723236	1473240	236322	8069989	631204	602595	1185390	173677	41267842.5	885018	877845	1793292	806240	1	2	1592606.625	478797.5938	1607724.75	466243.9375	0.258134	0.300638
55	355	Amino Acid	Histidine Metabolism	histidine	5	0	0	0	0	0.060168472	0.060168472	-0.237081149	0.494829794	0.531680897	0.387764932	5.30178108	-1.595666777	7.35E-02	-4.98E-02	-0.110417192	-1.192531821	26793618	42339686	50121599	43763477	69980700	20178142	38769678	45715301	35992702	56264998.5	36645301.5	46856332	54982891	53166744	135899039	1	2	46371668	13245422	46206284	13146506	0.0819268	0.285636
56	356	Lipid	Corticosteroids	cortisol	5	0.0923	0.165837479	0	0.072586499	0.060168472	0.165837479	0.511956915	0.446181878	0.912995008	0.828491269	0.506444892	-2.213909785	-2.265238763	-0.48287358	-1.46513524	-1.406535894	6320835	1102372	925250	1721933.5	1562975	3894785.25	844958	750124	1292598.25	1168134.5	9282953.75	1362965	1157284	2241097.75	2099946	1	2	2012116.125	834621	1611453.125	616627.8125	0.272105	0.414798
57	358	Amino Acid	Methionine Cysteine SAM and Taurine Metabolism	hypotaurine	5	27.1468144	0	0.598802395	0	1.062976334	27.1468144	1.202404442	1.540644826	0.361848879	1.669843867	NA	-0.591563352	6.76E-02	-0.789698034	0.111564336	NA	1140903	246659	191381	495426	139132	663983	194939	151658	364117	85766	1645777	314555	245638	689975	343699	1	2	410882.6563	128414.9453	439149.75	135600.7813	0.162559	0.312534
58	361	Nucleotide	Purine Metabolism (Hypo)Xanthine/Inosine containing	inosine	5	25.76177285	9.286898839	8.383233533	5.153641423	0.782190132	25.76177285	23.3866084	2.976847327	5.094958406	5.952404783	53.63660587	0.895900196	-1.237746701	-1.160557119	-0.668204302	-0.197980044	54675.5	109571	75378	72246	134082	40711	83577	57274	53194.5	93435.5	79018.25	137876	99342	98069.25	179663	4	11	105115.1563	102837.9453	142948.3438	143502.6719	0.431927	0.978336
59	362	Nucleotide	Purine Metabolism, (Hypo)Xanthine/Inosine containing	inosine 5'-monophosphate (IMP)	2	NA	NA	NA	60.94846359	76.83513839	76.83513839	NA	NA	NA	2.870576092	NA	NA	NA	NA	0.861393936	NA	NA	NA	NA	253273	105441	NA	NA	NA	146580.75	65878	NA	NA	NA	428442.5	175060	147	146	101375	82616.94531	84271.33594	25973.67773	NA	0.814964
60	363	Lipid	Inositol Metabolism	myo-inositol	5	0	0	0	0	0.020056157	0.020056157	8.95905061	1.12467633	1.352654479	3.14673083	NA	0.467342857	-1.243791921	0.289790055	-0.165866592	NA	2421830	16824653	11911607	15818518	8842403	1882546	13134708	9859280	11678546	5846618	3137571	21275263	14208895	20094010	15360188	1	2	15596610	7312940	14326379	6682505.5	0.393757	0.46888
61	376	Amino Acid	Leucine Isoleucine and Valine Metabolism	isoleucine	5	0	0	0	0	0	0	0.307951981	0.527666112	0.241821692	0.789556504	0.576723371	-1.137848878	9.20E-02	-0.186458312	0.165716601	-6.524991859	858531508	1695000000	1864000000	1073899309	1333204650	533961536	1492000000	1636000000	939451203	950124139.3	1132679453	1897000000	2070000000	1230244642	1889772808	1	2	1152702720	241153152	1129495040	219174240	0.0992718	0.209207
62	381	Amino Acid	Lysine Metabolism	2-aminoadipate	5	14.77377655	0	0	14.34793128	0.060168472	14.77377655	1.614199076	1.597733957	0.879194378	1.25405425	11.67761922	-0.105209222	-0.241133723	-0.20412726	-1.555558208	0.414653849	139054	941883	797789	694935.5	1054198	106005	726468	615716	482416.75	711553	183820	1296904	1016968	996124.25	1495810.5	21	22	692071.625	361385	681224.875	355625.375	0.32739	0.522179
63	391	Amino Acid	Urea cycle Arginine and Proline Metabolism	citrulline	5	0	0	0	0	0	0	9.33E-02	0.605001203	0.631616144	0.593655919	0.77671317	-1.007836657	-0.264700319	1.14E-02	-0.51809741	-4.007152072	589593140	457600000	496700000	403697567	282895356	387450045	404400000	453700000	347207654	238086793	737104840.5	530600000	539700000	468858716	344761013.3	1	2	409483072	86972640	400493024	91321696	0.120427	0.212396
64	397	Amino Acid	Leucine Isoleucine and Valine Metabolism	leucine	5	0	0	0	0	0	0	-3.31E-02	0.624326213	0.253923177	0.752572291	0.429100421	-1.658249337	0.206811521	-0.160476123	7.70E-02	-5.915857938	1049628467	1868000000	2056000000	1351564273	1661398133	622119279	1652000000	1829000000	1194319530	1206991914	1306433261	2082000000	2265000000	1518489049	2181879625	1	2	1425828992	255113696	1404389248	244767408	0.0889227	0.178923
65	407	Amino Acid	Lysine Metabolism	lysine	5	0	0	0	0	0.020056157	0.020056157	-0.54682631	2.98E-02	9.86E-02	0.272245742	0.12498259	-2.114562541	-0.40437149	-0.318241777	-0.236590254	-12.88380661	713372304	1369000000	1440000000	833913031	1178201218	543045981	1232000000	1314000000	737679991	741693462	855113546	1522000000	1565000000	931960446	1560694762	1	2	853111936	145323952	868350400	137247552	0.0817049	0.170346
66	409	Energy	TCA Cycle	malate	5	0	0	0	0	0	0	7.060051136	1.347133626	5.276369284	2.006804964	0.860168057	0.741676115	0.4370022	0.694537995	0.35393397	-0.684696722	18399881	16550356	9912486	15404217	27979248.5	14227334.5	13908230	8300706	12253919	21423730.25	23200582	20467307	12050961	18901497	37575151	1	2	15696190	4360545	14705532	4230343.5	0.160517	0.277809
67	415	Amino Acid	Methionine Cysteine SAM and Taurine Metabolism	methionine	5	0.461680517	0.165837479	0	0	0	0.461680517	26.05996172	0.362442512	0.278078553	0.730858518	0.914223028	-4.214404564	-0.10253025	-7.20E-02	-0.175770173	-0.460325603	290289256.5	512600000	545500000	369784231	482340054.5	230156541.8	457000000	500400000	331872596	281337489.3	342299831.3	564500000	605300000	412540069	617588751.8	1	2	393450848	68003256	387692576	64504348	0.0931307	0.172838
68	424	Lipid	Long Chain Saturated Fatty Acid	palmitate (16:0)	5	0	0	0	0	0	0	0.354263961	0.380672475	0.484422596	1.171218361	0.550575879	-0.787260631	-0.857936862	-0.479658087	-9.20E-02	-0.920623031	3134520273	5101000000	4452000000	1964620758	4827226691	2237300905	4009000000	3454000000	1450885393	3340250960	4063206002	6126000000	5472000000	2629512665	7082753358	1	2	2135911680	906272704	1706618624	829733888	0.325078	0.424303
69	432	Cofactors and Vitamins	Nicotinate and Nicotinamide Metabolism	nicotinamide	5	0	0	0	0.193563997	0.401123145	0.401123145	29.06203808	2.22795838	3.51992913	32.58623581	60.25359559	0.283324351	0.3985211	0.820752898	-0.104094646	-0.555397733	5609767	2885560	3127548	2899650	3046690	3568567.5	1974464	2479407	1889063	1986321.25	8447639.5	4695840	4080050	4647768	4750160	1	2	2396050	3036132.5	2552530.5	1352896.5	0.364626	1.26714
70	439	Lipid	Long Chain Saturated Fatty Acid	stearate (18:0)	5	0	0	0	0	0	0	0.432906585	0.543808523	0.608474832	1.357021459	0.915489545	-0.500743082	-0.507141873	-0.199601614	0.158069751	-0.425687971	1677615945	2002000000	1914000000	855232310	2342065873	1278489235	1582000000	1547000000	672911869	1667581594	2327458439	2467000000	2408000000	1096703049	3613305401	1	2	884759680	302704032	794387776	322470560	0.238252	0.342131
71	444	Amino Acid	Urea cycle Arginine and Proline Metabolism	ornithine	5	0	0	0	0	0	0	0.41257583	0.725323768	0.648614091	1.116541352	0.75420896	-2.88019033	2.82E-02	-0.292026806	5.03E-02	-2.286590579	345613585	710400000	702300000	460559074	527952594.5	217246469	591300000	613600000	400307448	371426507.3	440650007.5	835600000	815600000	527929125	758799477.5	1	2	471934400	98811032	470438016	99827736	0.122797	0.209375
72	445	Nucleotide	Pyrimidine Metabolism Orotate containing	orotate	5	0	0	0	0	0.020056157	0.020056157	15.23565069	9.104370097	4.505224567	11.95910172	NA	3.234383218	2.449183914	0.676252449	1.109629087	NA	817856	2396602	1664100	1411582	1988141	649278.5	1980643	1357409	1078396	1351496	1034229	3021407	2049193	1887233	3057931	1	2	1423117	1884133.25	1377935	1134215.125	0.151626	1.32395
73	452	Lipid	Long Chain Monounsaturated Fatty Acid	palmitoleate (16:1n7)	5	0	0.165837479	0.199600798	0	0	0.199600798	2.05018506	1.840589148	1.686120042	1.955965109	1.863196582	-0.754613757	-0.516967247	-0.40635814	-0.246490189	-0.410332535	409556106	852200000	631000000	341375670	801088444.5	216477126.5	563000000	430400000	212279284	450050393.8	673776291.5	1167000000	889100000	523343315	1382057154	1	2	410013952	278345792	315011712	261181728	0.446328	0.678869
74	460	Amino Acid	Phenylalanine Metabolism	phenylalanine	5	0	0	0	0	0	0	14.12105623	0.919609711	0.529725024	0.927951343	0.690168022	-1.366638778	0.419595108	0.185426536	0.330352374	-21.9443475	879012659	1311000000	1274000000	936041506	1174543503	723723072.5	1206000000	1200000000	848074053	750970316.3	998009856.5	1436000000	1364000000	1029847948	1471225587	1	2	984027840	144674096	958781184	119239312	0.0718374	0.147022
75	461	Energy	Oxidative Phosphorylation	phosphate	5	0	0	0	0	0	0	-0.204599183	2.68E-02	-1.26E-02	0.149725923	14.39511478	-1.797722838	-0.412917767	-0.459830072	-0.365342793	-13.24317161	93086604	658500000	623000000	334723408	279151672.5	64554305.5	585900000	562900000	287653601	226741709.5	118531080	733900000	685200000	387321226	337892882.3	1	2	335557248	58040340	340350880	65287784	0.110261	0.172967
76	466	Xenobiotics	Food Component/Plant	phytanate	5	0	0	0	0.0241955	100	100	8.414863413	1.612390626	2.346098236	1.742109563	NA	6.13E-02	-0.199365417	-0.533417815	-0.272937623	NA	5435845	13555837	13011064	4887244.5	NA	3203174.5	9073594	8738661	3191531.25	NA	9477764.5	19260183	17600718	7281829.75	NA	1	2	5272521	3089646.5	5087022	3317883.75	0.326323	0.58599
77	480	Amino Acid	Urea cycle Arginine and Proline Metabolism	proline	5	0	0	0	0	0	0	1.229144249	1.164256201	0.767400013	1.876014361	1.742271973	-5.16E-02	0.3991478	0.125109611	0.505436615	-4.13044913	1256311724	3514000000	3524000000	2651632247	1862825970	991596897.5	3035000000	3044000000	2284834945	1535559441	1521343864	4058000000	3983000000	3066489944	2277772110	1	2	2821400320	598188736	2821332736	621840896	0.09979	0.212018
78	482	Carbohydrate	Glycolysis Gluconeogenesis and Pyruvate Metabolism	lactate	5	0	0	0	0	0.020056157	0.020056157	0.71582377	1.925498287	1.880162737	1.423593174	1.350568137	-0.586491569	0.786270677	0.581483877	0.359026096	-0.20091713	405911369	1344000000	1210000000	2144010539	361734045	313047944.5	1148000000	1027000000	1826471123	274778212	522542279.5	1646000000	1511000000	2548103419	534925368	1	2	2342355712	584872384	2273090816	526690464	0.166011	0.249694
79	491	Cofactors and Vitamins	Vitamin B6 Metabolism	pyridoxal	4	NA	6.965174129	5.788423154	0.822646988	100	100	NA	0.53412313	7.536501192	22.91914523	NA	NA	-3.11542095	-2.584565438	1.16133191	NA	NA	1899883	1876555	1293916	NA	NA	1742360	1408644	1107095	NA	NA	2169043	2062521	1523866.5	NA	4	3	1613698.875	2034335.625	2083141.875	5897322.5	0.290834	1.26067
80	498	Cofactors and Vitamins	Vitamin A Metabolism	retinol (Vitamin A)	5	0	0	0	0	0.020056157	0.020056157	0.737809763	0.952264037	0.92238696	0.611934266	0.756417906	-1.226075226	-6.85E-02	0.108293423	-0.232594109	-7.300868641	48899324	27253525	32297343	43815420	45739411	38925939	22938720	27178832	34214057	21671867	60316605	32350669	38399397	55371194	87924920	1	2	42446260	14176003	42336536	13372292	0.136423	0.333975
81	501	Xenobiotics	Drug - Topical Agents	salicylate	5	0.369344414	0.165837479	0.399201597	0.435518993	0.300842359	0.435518993	8.192017783	15.24262753	10.55906457	12.80289033	NA	2.117001799	1.672438151	2.256247022	2.432111902	NA	779432	1581276	1134366	1302018	1493715	446301.5	810938	714680	712168	775703	1520463	3439492	2030182	2495391.5	3019676.5	2	2	46530520	313634176	60388840	425937120	0.621472	6.7404
82	503	Amino Acid	Glycine Serine and Threonine Metabolism	serine	5	0	0	0	0	0	0	-0.196417151	0.319589785	0.404846277	0.568074834	1.53777051	-1.681235346	-0.217410199	-0.52245198	-0.272025688	-2.720158503	150387220	462500000	570900000	360328797	254770788.5	111483073.5	404800000	505200000	318016316	212309084.5	180396882.5	522300000	632900000	403815046	303634738	1	2	370270976	67811448	367573248	70490560	0.0925812	0.18314
83	504	Amino Acid	Tryptophan Metabolism	serotonin	5	1.200369344	20.72968491	12.5748503	40.47907089	5.876454071	40.47907089	1.722985044	14.42049613	7.885400119	4.717120986	NA	-1.349969919	-0.682205186	-1.144233127	0.144126372	NA	2837429	342649	533971	2105908	1469529	1560657.25	213751	337309	335631.25	682602	4542714.25	567251	851628	3654417.75	2706690	129	106	199003.1563	150456.0625	276578.125	294055.9375	0.610148	0.756049
84	512	Amino Acid	Methionine Cysteine SAM and Taurine Metabolism	taurine	5	0	0	0	0	0.020056157	0.020056157	0.25714145	0.243961153	-7.56E-02	1.64510972	1.624638481	-1.007189831	-0.692697133	-0.730863985	0.182946837	-2.075335178	99633695	80529377	73729171	88087009	94055609	75853403.5	71014798	65793711	69803125	76263142	124137743	93271867	82179331	118595112	115490698	1	2	75602208	15662962	73449472	16571012	0.119936	0.207176
85	519	Lipid	Long Chain Saturated Fatty Acid	myristate (14:0)	5	0	0	0	0	0	0	1.702570111	1.464480238	1.169255675	1.76693963	1.270142614	-0.438908537	-0.399824414	-0.120987959	-0.135073256	-0.413908843	265919333	522200000	412000000	209542904	525300339	170282240	384600000	312000000	147544397	347414636.5	390990946	684800000	543000000	297329307	793390128.8	1	2	242865104	120100528	179622576	105381856	0.386016	0.494515
86	533	Amino Acid	Urea cycle Arginine and Proline Metabolism	urea	5	0	0.165837479	0	0	0.020056157	0.165837479	6.118643771	1.60118752	3.191419979	1.367700875	38.74122102	0.617741298	0.259133916	-2.62E-02	-9.47E-02	0.626409	384889504	869200000	1029000000	539573623	612796696	273972175	672100000	854500000	417683782	469486371	526192960	1126000000	1274000000	691844674	767384738	1	2	579199872	211706336	576250112	197658064	0.172362	0.365515
87	535	Nucleotide	Pyrimidine Metabolism Uracil containing	uridine	5	0	0	0	0	0.020056157	0.020056157	-3.96E-02	-9.59E-02	0.206248114	0.166646819	0.883955477	-1.662876855	-0.763263315	-0.31988069	-0.517440934	-0.221137032	14386198	22069640	23193531	20840582	24189334	10394330.5	19677381	20202242	16994335	18856495	17929398	24270516	26250782	24771269	49510631	1	2	22496898	4841916	21772848	5264118.5	0.123665	0.215226
88	536	Nucleotide	Pyrimidine Metabolism, Uracil containing	2'-deoxyuridine	4	NA	0.165837479	0.199600798	6.290829906	4.43241075	6.290829906	NA	1.956020328	0.853308264	0.686291967	0.576198578	NA	-0.712193016	-0.657943165	-1.591420167	-2.217289275	NA	323245	262380	171685	159882	NA	262280	208834	118777	108602	NA	390772	331882	236694	328844	4	4	234696.1094	92908.8125	233514.3594	84932.53125	0.230026	0.395869
89	537	Amino Acid	Histidine Metabolism	trans-urocanate	5	0.646352724	0	2.195608782	1.282361481	0.120336943	2.195608782	2.46247607	1.588736097	3.975325932	1.834984544	31.41499442	-0.203418143	-6.09E-02	0.398791761	-5.47E-02	2.13E-02	2834159	4546157	2315763	3895070.5	4161013.5	1864261.5	3641023	1735580	2928426.75	2551015.25	4454083.25	5895832	4213602	5345714.75	6781307.25	2	2	4331961.5	2016188.625	5845754	3594187.75	0.398824	0.465422
90	561	Amino Acid	Glutamate Metabolism	glutamate	5	0	0	0	0	0	0	1.801979353	0.718689891	0.631368404	0.610894294	1.013101592	-0.458177862	-0.206675505	-0.79427518	-0.541107859	-1.044265278	554397441	337100000	598300000	395208763	306666914	416981428	245600000	478100000	278720070	198998942.3	722923460	461200000	717000000	523657652	452086757.5	1	2	385062336	170215056	327540736	152872832	0.299041	0.442045
91	563	Amino Acid	Glutamate Metabolism	glutamine	5	0	0	0	0	0.040112314	0.040112314	-1.087121551	-1.34E-02	0.235033662	0.572328601	NA	-2.496842782	-0.40738478	-0.222696618	-0.283980847	NA	2028471107	3575000000	3433000000	2438304009	3137723881	1624951485	3265000000	3195000000	2246045254	2090322383	2353763240	3852000000	3642000000	2642680125	3650823143	1	2	2512572416	295260672	2561244928	323614880	0.0651118	0.117513
92	564	Amino Acid	Glycine Serine and Threonine Metabolism	threonine	5	0	0	0	0	0	0	2.55E-02	0.394210375	0.904977194	1.202469204	0.734842119	-1.921511846	-0.255634761	8.32E-02	2.06E-02	-5.3073911	350459598	822200000	892300000	543936568	590047984.5	243713363	711700000	779200000	477624209	462938333.3	428133021	946100000	1041000000	621275478	721902545.5	1	2	560393088	108357288	560347328	111319296	0.116393	0.193359
93	565	Amino Acid	Tryptophan Metabolism	tryptophan	5	0	0	0	0	0	0	-0.634013859	-0.125562012	0.209635601	0.142196371	0.262884457	-2.122779729	-0.664410849	-0.157244404	-0.625807086	-11.95048602	544234594	871200000	930900000	502395297	528408380.5	453009148	746800000	834300000	426482912	433764011.8	628800979	979000000	1036000000	589852102	656507679.5	1	2	510799872	89871336	524995680	100011256	0.101249	0.175942
94	566	Amino Acid	Leucine Isoleucine and Valine Metabolism	valine	5	0	0	0	0	0	0	1.55E-02	0.686929049	0.355253601	0.794380753	0.443562379	-1.676221314	6.25E-02	-0.171667347	4.83E-02	-1.862147175	7368849	108400000	109500000	97290907	72584693	5315514	95659947	93834775	81633567	49593459	10027868	123000000	127300000	115030100	147800038.8	1	2	102507456	26027306	99202920	26368024	0.124981	0.253906
95	572	Carbohydrate	Glycolysis Gluconeogenesis and Pyruvate Metabolism	glucose	5	0	0	0	0	0	0	2.737103978	2.763729303	5.447193174	2.996108979	NA	-0.479739034	1.805068058	3.081501048	0.892146407	NA	165928002	1396000000	1552000000	1584597371	705393921.5	147135163.5	1311000000	1475000000	1397385309	506527949.8	187764407	1550000000	1636000000	1767682551	1535853034	1	2	1604259968	329925856	1567305344	289320288	0.100244	0.205656
96	796	Amino Acid	Methionine Cysteine SAM and Taurine Metabolism	alpha-ketobutyrate	5	15.69713758	0	0.199600798	0.072586499	0.020056157	15.69713758	1.353612863	0.735114997	0.859752617	2.670162352	NA	-0.793632977	-0.723865086	-0.829823753	0.467057492	NA	458266	4739264	7497270	5514465	2779286	326107	3853234	6090347	4216502.5	1794201	627042	5950936	9364925	7186195.5	10016294	1	2	5771579	2216266	5550216	2289500.25	0.360345	0.383996
97	799	Amino Acid	Glycine Serine and Threonine Metabolism	betaine	5	0.0923	0	0	0	0	0.0923	0.921124297	0.710520528	0.896438376	0.793707039	0.813907191	-0.371453249	-4.06E-02	0.145620353	2.85E-02	-1.990222153	1049824638	1413000000	1444000000	1245201678	1094051527	735939923.3	1211000000	1260000000	1100731696	734177498.5	1270013831	1629000000	1641000000	1402794964	1486912432	1	2	1303388288	251184640	1323010304	255310096	0.0967869	0.192717
98	800	Amino Acid	Methionine Cysteine SAM and Taurine Metabolism	cysteine	5	0	0	0	0	0.020056157	0.020056157	2.148493482	0.546095509	0.39476747	1.147582947	2.923697091	0.257011943	-0.124963242	-0.174166639	-0.133669039	-0.775258897	7389308	7086741	24708516	10269493	11067627	5469361.5	6021048	20442637	8652353	7960028	9895156	8533998	30282771	12748560	15021437	1	2	9553167	2414951.25	9763544	2951391	0.151503	0.252791
99	803	Carbohydrate	Fructose Mannose and Galactose Metabolism	mannose	5	0	0	0	0	0.040112314	0.040112314	1.425777054	1.822383403	3.158489177	2.29001052	NA	-1.061798842	0.618911489	0.751514498	0.440032069	NA	1715108	24238888	24345589	25581169	7580716	1406346	19931488	21124467	20335261	5009404	2109826.5	28904087	28187969	31674867	15133172.25	1	2	26351876	9900769	26114728	8548526	0.133367	0.375714
100	806	Amino Acid	Glycine Serine and Threonine Metabolism	dimethylglycine	5	0	0	0	0	0.020056157	0.020056157	3.231775882	2.278136577	2.643478188	3.138061829	41.26987207	0.533787248	0.545779743	0.742415665	0.682749236	1.187564867	43235526	110300000	98869517	83283168	49330200	31181982	92261680	82908048	69942050	39617792	56318642	133900000	119900000	100411675	60335689	1	2	90086264	29990640	91456896	34393260	0.133136	0.33291
101	811	Amino Acid	Alanine and Aspartate Metabolism	alanine	5	0	0	0	0	0.020056157	0.020056157	0.258359192	0.625733051	0.554033055	0.64229505	0.517680126	-0.969056078	6.33E-02	-1.63E-02	1.74E-02	-0.293840263	492916508	1661000000	1603000000	1332975924	1111221944	388208086.5	1438000000	1403000000	1143513554	940012950	597670454	1999000000	1795000000	1527954900	1298303788	1	2	1344734720	302125664	1377076224	271737696	0.132959	0.224673
102	815	Amino Acid	Tyrosine Metabolism	tyrosine	5	0	0	0	0	0.020056157	0.020056157	0.796592098	0.703138152	0.410811497	0.564933173	0.432769332	-1.455557299	1.67E-02	-0.321928902	-0.100025377	-0.326038439	302537597	379600000	405100000	316908076	378925290	197209621.5	323900000	344000000	274307516	293065822	422543389.5	441800000	681800000	362514524	465556870	1	2	341590016	70039368	324837632	68985552	0.112821	0.205039
103	821	Nucleotide	Pyrimidine Metabolism Uracil containing	pseudouridine	5	0	0	0	0	0.020056157	0.020056157	4.917427715	2.195710059	0.648499905	1.336972533	47.88618329	0.345761873	0.760926656	-0.220166734	0.224930756	0.784520878	5806287	8560411	8907729	7050288	10338837	4191212.5	7155672	7589757	5996794	8241963	7360927	10622100	10241759	8268225	23180334	1	2	7270860	1694649.75	7321061	1639268.625	0.0849427	0.233074
104	823	Carbohydrate	Glycolysis Gluconeogenesis and Pyruvate Metabolism	pyruvate	5	0	0	0	0	0.020056157	0.020056157	0.961723595	1.474912893	1.216024295	1.265523841	NA	-0.614247184	0.630840943	0.537324323	0.31033405	NA	11601060	52655586	66982765	98094365	30834442	9029500	45583714	55335773	82969597	23698453	14891995.5	62020221	84310777	114789442	143579306	1	2	102080480	22902186	90154352	23048566	0.203341	0.224354
105	825	Nucleotide	Pyrimidine Metabolism Uracil containing	uracil	5	15.60480148	26.20232172	10.37924152	3.290587951	6.999598877	26.20232172	32.51547545	-3.06E-02	-0.221708947	4.858566174	53.19350884	0.759622338	-0.822260556	-1.8766151	-0.372815149	-1.274092825	116324	174606	189491	154827	188494	91621.25	133272	161531	119037	121412	149164.75	225950	219107	197537	399819	2	4	149121.2031	56053.35156	135715.9531	43954.02344	0.220493	0.375891
106	826	Carbohydrate	Pentose Metabolism	xylose	4	NA	11.44278607	27.54491018	22.67118316	38.06658644	38.06658644	NA	3.725731716	1.889238024	6.367895879	NA	NA	-1.43489637	-0.587456505	-0.766105648	NA	NA	333226	280640	303765	168349.5	NA	284256	238784	213134.25	116244	NA	413072	325066	390735.5	310450.25	43	44	298593.0625	126496.5703	300437.5	152569.1094	0.389177	0.423642
107	827	Nucleotide	Pyrimidine Metabolism Cytidine containing	cytidine	5	6.925207756	0.663349917	19.76047904	8.323251875	13.9791416	19.76047904	6.738166577	4.902532696	5.638187844	11.22938548	NA	-0.340239039	0.582456303	0.565738838	0.133541869	NA	180215	499733	203589	180112	189581	123461.5	355858	119172	118440	95789	263155.75	685506	398059	267249	333105	12	14	249372	354796.5313	291922.25	388827	0.481234	1.42276
108	828	Carbohydrate	Pentose Metabolism	arabinose	4	NA	4.145936982	33.53293413	25.50205662	38.82872042	38.82872042	NA	5.374768547	-3.70E-02	0.789572405	NA	NA	-2.392850848	-0.503231745	-0.874016038	NA	NA	637400	478172	469069	242464	NA	530828	404419	319595	165941.75	NA	757817	567277	608551.5	470620.75	50	56	470132.625	198901.2031	460940	215142.5469	0.37569	0.423075
109	848	Xenobiotics	Tobacco Metabolite	cotinine	5	28.62419206	89.71807629	66.86626747	40.69683039	66.98756518	89.71807629	3.197392276	11.47742127	6.046296663	4.492247603	4.202066742	0.439300197	3.567118249	1.321390438	0.506008341	1.27376101	363075	13877121	25179647	242489	15692808.5	110366	57394	85989	71063	144809	47838498	43935289	54610833	69883962	38893131	52	55	42248900	60843184	39266768	51299760	0.855268	1.44011
110	849	Xenobiotics	Xanthine Metabolism	caffeine	5	2.585410896	0.663349917	1.19760479	1.572707476	0.922583233	2.585410896	3.886108539	2.319717376	2.650045028	2.683070304	2.949441832	-0.666079231	-1.173364144	-1.33582263	-0.995374881	-1.008951147	23308532	63874405	52314055	31299155.5	36560827.5	9414596.5	28459154	24461149	13428211.25	16971488	50338475.5	114300000	97812244	62816989.5	72466542	3	2	45472684	44948076	41592404	43200868	0.586779	0.988463
111	878	Carbohydrate	Fructose Mannose and Galactose Metabolism	fructose	5	0.184672207	0	0	0	2.186121139	2.186121139	4.152017747	3.20935639	4.576777093	7.396504426	NA	-0.699354189	0.955678181	1.307605909	0.468011365	NA	2893166	11179570	5307268	6293640	3210103	1639843	9171995	3448358	4340114	2214188	5005407	15231997	8662438	10356561	4784928	1	2	9287131	6793775	10168367	6436550	0.347362	0.731526
112	880	Nucleotide	Purine Metabolism, Adenine containing	adenine	4	NA	15.75456053	41.51696607	1.669489475	100	100	NA	0.377696404	1.08897491	0.933021519	NA	NA	-0.831012714	5.15E-03	-2.950468667	NA	NA	116939	60698	107777.5	NA	NA	85507	47857	80864.75	NA	NA	156393	75399	156393.25	NA	4	3	140532.4375	74034.625	157207.1563	71855.82813	0.253455	0.526815
113	881	Nucleotide	Pyrimidine Metabolism Cytidine containing	cytosine	5	11.81902124	3.814262023	7.385229541	28.21195258	32.57119936	32.57119936	5.65446368	3.643670067	12.62008886	3.779187066	12.01641365	-8.08E-02	-0.529339764	-0.634030036	-0.116521895	7.94E-02	213560	550427	448360	211451	199791.5	134979	357424	293992	125520.5	124545.25	341603.5	804331	656472	356876.5	327285	37	47	336667.5313	409377.1875	325428.2813	380825.25	0.555633	1.21597
114	888	Lipid	Medium Chain Fatty Acid	caprate (10:0)	5	0	0	0	0	0	0	3.876849672	2.824658746	3.118536373	9.148792581	7.243186315	0.621797493	0.46394788	0.483123222	0.69579147	0.284001263	11174372	20222901	15212235	18493099	19725497.5	8360464.5	15477550	11364184	13332215	13908739.5	15706588	26618062	19890511	25395874	28300582.5	1	2	21616360	10983713	17456130	9549248	0.314475	0.50812
115	891	Lipid	Long Chain Saturated Fatty Acid	margarate (17:0)	5	0	0	0	0	0	0	1.214484715	1.210284672	0.790843752	1.596464502	1.430962904	-0.465453035	-0.406125283	-0.286005293	8.25E-02	-0.180824522	43129533	107700000	99498542	35249684	74925995.5	28689522	80602597	77696688	25722038	47107715.25	71218428	145700000	133100000	47785392	159466989.3	1	2	38096172	17327406	30833452	15854378	0.329228	0.454833
116	892	Lipid	Long Chain Saturated Fatty Acid	nonadecanoate (19:0)	5	0	0	0	0	0.020056157	0.020056157	0.84407555	1.065047317	1.143557453	1.857445363	1.803625284	-0.379270609	-3.80E-02	0.168109808	0.314864536	0.381826604	4417628	6466309	6830958	2570473	6330331	2896364	4662315	5468998	1908924	4166877	7282529	8912877	8538360	3577533	13038708	1	2	2748956.5	1083588.25	2450861.5	1029568	0.246975	0.394182
117	893	Lipid	Long Chain Saturated Fatty Acid	arachidate (20:0)	5	0	0	0	0	0	0	0.948492048	1.330781434	5.59688774	6.305736521	2.053886785	-0.244329646	0.136958915	0.941109897	0.622125966	0.261982701	20969957	18362437	16537846	8467210	28270661.5	14553655	14355053	13283100	6626321	19322058.75	37472092.5	23600445	21414619	11038077	46291283.5	1	2	8921257	3355314.25	7827822	3151677.75	0.264818	0.376103
118	913	Carbohydrate	Glycogen Metabolism	maltose	3	3.416435826	NA	NA	12.63005081	14.64099479	14.64099479	1.330667833	NA	NA	2.92232437	NA	-1.162322458	NA	NA	-0.449061901	NA	654051	NA	NA	716862	300777.5	368536.5	NA	NA	323626.5	159597	1103570.25	NA	NA	2439847.5	572992.5	43	42	309965.2188	159066.3125	310993.25	186454.4531	0.47973	0.513175
119	917	Amino Acid	Alanine and Aspartate Metabolism	asparagine	5	0	0	0	0	0	0	0.253874758	0.530674776	1.096443893	1.946216283	-0.725732536	-0.985033463	-3.28E-02	0.28258911	0.294058577	-1.205666418	217297018	288400000	301500000	248804040	221381640	134972076.5	260800000	280400000	224956469	195089195	268303571.5	320700000	328700000	275596992	256955403.8	1	2	259043072	35360180	259489936	39366204	0.0755415	0.136503
120	922	Lipid	Dihydroceramides	N-stearoyl-sphinganine (d18:0/18:0)*	5	9.787626962	28.68988391	51.09780439	30.89765304	12.63537906	51.09780439	1.769946679	1.558597354	5.866550405	1.857850217	NA	-0.676936305	-0.39803006	0.42778958	-0.290454683	NA	1134163	596788	305257	460792.5	823769.5	696382	369536	213971	279069	509978	1764960	883271	479927	751820.25	1317029.25	34	42	626705.8125	457584.4375	559626.5	360063.625	0.405292	0.730142
121	923	Nucleotide	Pyrimidine Metabolism, Orotate containing	dihydroorotate	4	NA	0	0	4.185821437	0.501403931	4.185821437	NA	1.585847566	0.921150711	1.122680273	NA	NA	0.160121724	-0.265234978	-1.662783185	NA	NA	1202906	755303	598452	656504	NA	919957	565902	301716.25	387032	NA	1538581	930869	926113.75	1140394	1	2	981020.3125	665133.75	889031.0625	477284.4063	0.248008	0.678002
122	925	Lipid	Medium Chain Fatty Acid	heptanoate (7:0)	5	9.510618652	0.165837479	0	1.30655698	2.9081428	9.510618652	0.138389666	2.977914153	6.371602108	4.582684095	5.015607736	-1.506532353	0.927109545	0.85167521	0.51084724	-2.032512252	1144074.5	847809	677802	572990	683575	802674.5	668681	508879	435828.5	522532	1522237.25	1191192	904757	783057.5	896531	3	3	762053.5	460120.6875	852229.6875	759843.625	0.398602	0.603791
123	926	Lipid	Medium Chain Fatty Acid	caproate (6:0)	5	18.37488458	0	0	0	8.543922984	18.37488458	4.43E-03	3.9807277	3.78040169	9.65830599	2.74900267	-0.911127524	1.658519265	1.424690874	2.087349436	-2.090522851	2952283.5	3915666	3101320	3167375	2256177	1957016.5	3465142	2593868	2559438	1640730	4874984.5	4647325	3864912	3868888	3131996.75	1	2	3409446	1200063.25	3368520.5	1645084.5	0.239998	0.351982
124	932	Lipid	Medium Chain Fatty Acid	caprylate (8:0)	5	5.540166205	0	0	0.145172998	0.160449258	5.540166205	4.231557082	6.576637722	7.265182342	14.5201279	14.68339484	-0.594513313	1.67722065	1.413913485	1.763066932	1.41965136	4084401	6519979	5073161	6830717	5425311	3072193	5289182	4113927	5058823.5	3914537.5	5385801	8203273	6397149	9504191.5	7349000.25	1	2	7871269.5	3775877	7085225.5	4603423.5	0.262623	0.479704
125	935	Carbohydrate	Disaccharides and Oligosaccharides	sucrose	5	27.60849492	11.11111111	45.50898204	23.46963465	100	100	16.29496717	8.629570834	8.660593503	20.37901693	NA	0.815778235	2.61E-02	0.525498925	0.168542789	NA	92980.5	229489	102465	194082	NA	57476.25	120789	62076	113664.5	NA	164991.75	511330	180700	345853	NA	42	31	359404.3438	462285.1563	408708.1563	769942.75	0.620259	1.28625
126	980	Lipid	Long Chain Saturated Fatty Acid	pentadecanoate (15:0)	5	0	0	0	0	0	0	1.182525481	0.968617043	1.097481076	1.677081708	1.199234166	-0.280941733	-0.426716792	5.90E-02	5.96E-03	-0.133911335	44237864	108100000	107200000	31928047	97287174.5	29537869	73134394	81675677	22275735	62746560	68308673	165200000	139700000	44529760	161141780.5	1	2	36999304	18793516	28841840	17025172	0.358972	0.507942
127	1001	Amino Acid	Urea cycle Arginine and Proline Metabolism	trans-4-hydroxyproline	5	0	0	0	0	0.040112314	0.040112314	1.36784132	1.049785593	1.555871047	2.076057558	1.717888399	0.15076351	0.20551182	0.211075842	0.449947522	0.36212956	113092015	98209418	102900000	84545118	75820721.5	73214960.5	78968886	80127462	65831439	57436530.75	159548004.5	126900000	139400000	112145600	103489504.5	1	2	94234968	38742752	96349360	38782508	0.282307	0.411129
128	1002	Nucleotide	Purine Metabolism (Hypo)Xanthine/Inosine containing	allantoin	5	0	0	0	0	0.020056157	0.020056157	0.30346311	0.351186757	0.757409167	0.317797747	NA	-1.162277324	-0.328946032	8.02E-02	-2.197684004	NA	3764369	13412422	10266061	11565286	6878897	2243744.5	10548798	9024141	9132599	5189945	5193694	16094655	11875476	14839017	13851574	1	2	14135603	5031585.5	14491730	5203219	0.203245	0.355951
129	1004	Nucleotide	Purine Metabolism (Hypo)Xanthine/Inosine containing	xanthine	5	0	0	0	1.016210985	0	1.016210985	12.30743767	5.771829886	5.084357637	20.77231441	NA	1.322897355	0.593218196	0.695051524	-3.047843934	NA	2457519	7313073	4969301	6708236	6426892	1868575	5984313	4007238	5179934.5	4238094.75	3478831.5	8865845	6250631	8760668	10614771	6	9	7809566	5905139	7817202	6013853.5	0.238594	0.756142
130	1021	Amino Acid	Glutathione Metabolism	5-oxoproline	5	0	0	0	0	0	0	0.494222294	0.346478553	0.810321563	16.71205417	27.83547805	-1.219568299	-0.188164729	0.273853982	0.548429736	-2.142383088	29632958	23205789	15928176	35524547	35976473.5	23181059.5	19655807	13976874	28990930	25075819.75	38885752	27455952	18677292	43014535	111972067.5	1	2	41619164	10059568	42536820	9964305	0.128829	0.241705
131	1022	Amino Acid	Tryptophan Metabolism	picolinate	5	20.68328717	0	0	1.621098476	3.469715203	20.68328717	9.134480816	3.147867776	1.323440228	37.34290408	10.44631774	9.87E-02	0.487741941	8.39E-02	0.233642355	-0.658975774	883352	1308979	1213539	1052902	1060335	650983	1033782	929270	817471.75	683039	1212231	1686047	1642867	1358663	1560615	1	4	1290980.75	1339711.125	1136477.25	682196.3125	0.2895	1.03775
132	1023	Amino Acid	Glycine Serine and Threonine Metabolism	sarcosine	5	0.0923	0	0	0	0.020056157	0.0923	0.697859338	1.059998355	3.595531604	0.710202744	1.038130226	-1.11936268	0.327231897	1.553809909	-5.27E-02	-1.054949284	9794342.5	31488417	31597773	26087741	17195647	7471175.75	26231249	27973097	20367082	14187811	12228364.5	37105337	36056836	34177784	20715174	1	2	27754634	11771952	22258568	5209316	0.332483	0.424144
133	1024	Cofactors and Vitamins	Pantothenate and CoA Metabolism	pantothenate	5	0	0.165837479	0.399201597	0	0	0.399201597	3.442386287	2.359223873	2.579459316	4.068349474	14.14380468	0.297945367	0.504270621	0.17952303	1.235832796	1.405823806	2894782	3424559	3115380	2925882	5817352	2253968.5	2866897	2515504	2114781	3929897	3904780	4200124	3882988	3926760	18965532.5	1	2	3999758	2004173.125	3963374.5	2326145.25	0.204631	0.501074
134	1025	Amino Acid	Lysine Metabolism	pipecolate	5	0	0	16.16766467	0	0.060168472	16.16766467	6.882159662	5.84487754	5.493480799	8.379540587	NA	1.328043924	1.355726125	-1.328565441	1.249906066	NA	41192695	90872603	93204471	56491540	65979248	26044588.5	69805506	69523337	43310178	37531319	62114837.5	120100000	121500000	76135323	104168388.5	1	2	75378064	71179736	81350336	99957696	0.313677	0.944303
135	1026	Lipid	Phospholipid Metabolism	phosphoethanolamine	5	0	0	0	0	0.040112314	0.040112314	0.69557744	1.748137259	0.876777849	1.38154319	1.511025338	-1.079390657	0.188552664	2.53E-02	0.223899519	-0.556497398	4780441	3329531	2928758	3928538	4314770	3533039.5	2692293	2335531	2714272	3161855.75	6377496.5	3962719	3709732	8022925	5656702	1	2	3151742.5	1031569.563	2806882	806061.3125	0.228009	0.327301
136	1052	Carbohydrate	Glycolysis Gluconeogenesis and Pyruvate Metabolism	glycerate	5	0	0	0	0	0.020056157	0.020056157	0.289859949	4.17E-02	0.623681742	0.269221809	NA	-0.961776939	-0.79854037	-0.460793322	-0.837208611	NA	24615520	124200000	87754469	107175560	54211835	17392770	101500000	71439461	82025928	39423963	34495312	151700000	106600000	142901698	136389893	1	2	118861712	52062188	115232944	44726532	0.184533	0.438006
137	1053	Nucleotide	Pyrimidine Metabolism Uracil containing	3-ureidopropionate	5	16.06648199	0	0	1.693684975	2.146008825	16.06648199	5.998025317	2.166322572	2.351532069	1.954445852	41.08495941	-0.179767575	0.6333533	0.295476299	-0.827196213	-0.350824458	355682	968329	817199	405378	581894	250967	791913	695897	317271.5	431259	491177	1184217	962133	507285	792391	7	6	432606.375	217936.9063	416759.625	201616.25	0.28253	0.503776
138	1082	Amino Acid	Leucine Isoleucine and Valine Metabolism	N-acetylleucine	5	0.831024931	0.995024876	3.79241517	2.250181466	0.260730044	3.79241517	1.768573124	1.531479304	1.109533171	11.58822347	3.395245996	-0.419962484	4.22E-02	-0.329132975	0.254651094	-0.96410148	132124	195940	126251	129184	254461	101232.5	159390	95670	97938.75	192535	173862.75	236709	170380	169979	343907	1	2	163693.2031	61668.91016	148762.0781	57013.75	0.208892	0.376735
139	1083	Amino Acid	Methionine Cysteine SAM and Taurine Metabolism	N-acetylmethionine	5	1.477377655	0	0	0.048390999	0.060168472	1.477377655	2.077230176	1.800694413	2.365077593	47.18187478	1.784176673	-2.326530438	0.480360574	0.508160698	-0.999360261	-0.92961594	505601	604477	395033	483092	911878	388816	518833	345221	390579.5	669679.5	676825	710054	453254	584988	1803465	1	2	507704.625	165602.2031	517767.25	161721.7813	0.16789	0.326178
140	1084	Amino Acid	Leucine Isoleucine and Valine Metabolism	N-acetylvaline	5	0.184672207	0	0	0	0.020056157	0.184672207	2.315436251	0.967936314	1.441355315	4.239718694	36.52679057	-0.512732436	0.25201053	0.437909032	0.693433576	-0.662252077	209560	336061	233382	243513	433691	164638	293290	205093	205414	345111	266635	392145	268910	284582	597076	1	2	270808.4063	62574.70313	261736.3281	61731.92578	0.130917	0.231066
141	1087	Lipid	Long Chain Monounsaturated Fatty Acid	erucate (22:1n9)	5	0	0	0	0	0.020056157	0.020056157	7.125516215	4.691592993	6.754681096	26.09974305	6.674986355	0.106815896	0.402922496	0.687501812	0.661861618	0.164751061	5899838	11539934	7449061	3442693	11106559	3179487.5	8363137	5181975	2287530	5970235	12515743.5	17678222	10918777	5269441	22519421	1	2	4240013.5	3022126	3471080.75	2516209.75	0.388206	0.712763
142	1090	Cofactors and Vitamins	Hemoglobin and Porphyrin Metabolism	bilirubin (Z Z)	5	0.831024931	0	0	0	0.040112314	0.831024931	2.708609884	1.858631994	1.474320337	1.397180875	1.487094382	-2.487676787	0.234551621	6.67E-02	8.28E-02	-0.512248724	24548127	54952780	52380867	44093777	66602004	16733218.5	42782046	41845966	34546428	46366051.25	37356998.25	69132337	67893567	55904306	90438569.25	1	2	49747980	17074918	49676476	16226876	0.216349	0.343228
143	1094	Amino Acid	Tyrosine Metabolism	thyroxine	5	0	0	0	0.048390999	0.040112314	0.048390999	0.437007526	0.620129254	0.492426918	1.013865199	0.689823891	-1.121023255	-0.252146914	-0.502910669	-1.122081784	-0.667231011	426002	497272	420267	445764	796273.5	327739	389506	349568	352936	633756	514414.5	591558	510444	543932.5	954774	1	2	488500.5313	139154.8125	482996.4688	173998.7969	0.140154	0.284861
144	1102	Peptide	Gamma-glutamyl Amino Acid	gamma-glutamyltyrosine	5	4.709141274	0	18.96207585	0.459714493	0.020056157	18.96207585	2.29044763	0.810273298	-9.94E-04	0.939291693	0.808079378	-1.188084928	-0.2350778	-0.94220421	-0.430732669	-0.270134175	169442.5	1880786	1421269	1668694	1131754	126561.25	1570269	1172702	1372267	834230	217594.5	2241120	1738780	1981455.25	1521626	1	3	1782862.375	504618.0938	1761459.625	474397.1875	0.141019	0.283038
145	1104	Xenobiotics	Food Component/Plant	methyl indole-3-acetate	5	42.01292705	1.824212272	6.18762475	30.09920155	17.99037304	42.01292705	3.869944599	6.004807718	1.743123243	3.721195823	NA	0.217320137	0.342986366	-0.791573052	-0.29894153	NA	181614	311552	219027	221913	242066	129223	217259	160097	159591	149956	263487.75	488842	304005	320911	376576	40	57	289385.3125	230512.125	259224.9063	175694.5781	0.388799	0.796558
146	1105	Cofactors and Vitamins	Tocopherol Metabolism	alpha-tocopherol	5	0	0	0	0	0	0	-0.216502897	0.503392976	0.470876711	0.248156708	0.307805972	-5.903488703	-0.850836107	-0.370443078	-1.327783006	-6.440609226	581137579	306600000	240700000	378391278	373023531	481723027.5	218000000	213300000	290623590	297064740.8	683879972.5	409500000	277000000	448451926	481005458.8	1	2	406899360	98431128	405450016	96298960	0.103544	0.241905
147	1110	Amino Acid	Alanine and Aspartate Metabolism	N-acetylalanine	5	0	0	0	0	0.020056157	0.020056157	2.455874217	1.184339454	1.177351769	2.99769579	NA	-0.747831026	0.51388573	0.346638676	0.754386466	NA	4383698	18026039	12194931	9188306	10394334	3593691.5	16092308	11136187	8130087	8494718	5356326.5	20302176	13664626	10512165	20560678	1	2	9590153	2301242.25	9609249	2047060.375	0.081919	0.239959
148	1111	Amino Acid	Tyrosine Metabolism	vanillylmandelate (VMA)	5	0.369344414	0.663349917	7.185628743	0.290345996	0.240673887	7.185628743	2.861904576	1.098407272	0.330267537	0.902045036	49.39458321	5.44E-03	-0.451125255	-1.479293529	-1.083420789	0.605947925	260807	403125	235639	270104	529356.5	192143	302069	188679	205175	368698.5	346055	536460	305195	349991	951846.75	2	3	321536.3125	92921.83594	294607.75	93838.33594	0.142908	0.288993
149	1113	Amino Acid	Polyamine Metabolism	4-acetamidobutanoate	5	1.108033241	0	0	0.048390999	0.040112314	1.108033241	6.265023407	3.931071755	0.923403333	1.786261478	49.39843424	0.270743807	0.599977744	-4.68E-02	-0.785120688	0.815456226	4377352	7432362	7306763	7934488	5307429.5	3210697.5	6067963	5460563	6343914.5	3823031.75	6272090.5	9316424	9769389	9600720	7926242	2	2	7348382.5	2595249.75	7583365	2542206.5	0.274424	0.353173
150	1114	Nucleotide	Pyrimidine Metabolism Thymine containing	3-aminoisobutyrate	5	0.27700831	0	0	0	0.040112314	0.27700831	2.290504819	2.080655744	1.364448115	1.453917642	37.68498116	-0.361447651	0.209790392	-6.88E-02	3.55E-02	-0.142464898	10093964.5	51216107	43558988	26809004	19360827	7008895.25	37810639	33744648	20086179	14270470	14408690.5	71209032	56577117	35822602	26336549.75	1	2	29830036	12714935	29793250	12096419	0.199316	0.426246
151	1123	Lipid	Primary Bile Acid Metabolism	chenodeoxycholate	5	37.7654663	20.39800995	24.5508982	18.38857972	21.1993582	37.7654663	23.76071435	12.79463118	8.862290915	10.88567105	24.08089965	6.96E-02	-0.69534483	-0.817801089	-0.532238627	-0.818191312	2457550.5	2127538	2449152	2366759	4489387	1474972	1182372	1645381	1374568	2749965	4430139.5	4425032	3842124	4026424	7744998	34	33	4402617	5593055.5	3624833.25	5070492.5	0.487755	1.27039
152	1124	Energy	TCA Cycle	citrate	5	0	0	0	0	0.020056157	0.020056157	2.182397657	0.198675359	0.621481653	0.389435872	3.88946744	1.268677772	-0.212366822	4.10E-02	-8.83E-02	-23.9010351	100229627	479900000	367400000	347228989	635271612	76863252.5	436100000	316700000	292804582	502743284	134085953	522500000	420900000	402346074	1166529036	1	2	354445056	77125344	376639168	81251928	0.109003	0.217595
153	1125	Nucleotide	Pyrimidine Metabolism, Uracil containing	5,6-dihydrouracil	4	NA	0.331674959	0.998003992	3.024437455	100	100	NA	0.638805246	0.941363378	2.01941836	NA	NA	-0.807122967	-0.89634123	-2.101329291	NA	NA	317933	194922	167717	NA	NA	259171	153514	132598.25	NA	NA	384221	251507	207567.75	NA	5	3	173943.6094	61281.46484	169816.8594	60251.20313	0.279475	0.352307
154	1128	Amino Acid	Glutathione Metabolism	2-aminobutyrate	5	0.0923	0	0	0	0	0.0923	0.567115588	0.689774673	0.899404338	1.032825021	0.954598217	-0.966174835	-0.106414704	-5.11E-03	-0.128980462	-0.375041917	70331821.5	391500000	471200000	190524889	179614462.5	52177489.5	325900000	398400000	156317118	144017377.3	91538979.5	486300000	571300000	232751650	223668975.8	1	2	197803760	59071476	197900896	57916032	0.194936	0.298637
155	1134	Nucleotide	Purine Metabolism (Hypo)Xanthine/Inosine containing	urate	5	0	0	0	0	0.020056157	0.020056157	0.854793385	0.630936728	0.376678345	0.258124493	4.320627942	-0.375572738	-0.191355589	-0.146529386	-4.590991008	-2.040608141	132702926	220800000	185500000	224860019	258961038	98268928.5	190200000	159100000	184895932	187107098	177040698	257300000	221100000	277471369	375774694	1	2	247190576	81946240	242987984	73257232	0.0933555	0.33151
156	1135	Lipid	Secondary Bile Acid Metabolism	ursodeoxycholate	5	24.1920591	27.69485904	23.55289421	21.34043068	24.76935419	27.69485904	5.288214784	5.590354725	5.988738179	34.18372771	32.85244373	-5.70E-02	-0.125444723	-0.440762567	-0.485796685	-0.351016371	313094	309635	292516	403679	456052	146440	153635	140527	198083.5	223563.5	639005	837604	542133	767336.5	942751	37	45	677073.625	1087500.25	607686.125	1362685.375	0.641877	1.60618
157	1137	Lipid	Endocannabinoid	oleoyl ethanolamide	5	0.461680517	0	0	0.048390999	0.080224629	0.461680517	1.645628115	1.194857105	1.312812998	1.326328677	1.212876494	-0.725398013	-0.158101245	5.21E-02	-0.175566336	-0.165703876	431259	1249826	1041608	342614	1289345	217340.25	868160	758194	233920.5	753603.5	887151.75	1778691	1326767	489247.5	3350855.25	1	2	385027.9375	205782.1875	374236.5313	213822.6563	0.291886	0.53446
158	1140	Peptide	Gamma-glutamyl Amino Acid	gamma-glutamylglutamine	5	0	0	0	0	0.020056157	0.020056157	0.427711617	1.81E-02	0.398005676	0.591188178	NA	-1.196390344	-0.693434052	-0.259310157	-0.653135745	NA	50841313	57440606	55846433	72332444	43888010	33484163	50193663	49085739	62391367	36396072	73878872	65268662	62881265	84099300	52264847	1	2	76049432	19461354	80676688	17239572	0.141474	0.255904
159	1141	Amino Acid	Tyrosine Metabolism	4-hydroxyphenylpyruvate	5	6.463527239	44.94195688	11.17764471	21.84853617	5.695948656	44.94195688	3.093341462	1.241599693	-0.420945902	1.7265104	NA	-1.174882585	2.42E-02	-1.882269081	-0.710069736	NA	332385	94893	689373	214803	288946.5	201034	74568	579168	114007.75	125892.25	590457	125202	828901	498890.5	1999133.25	43	51	355625.5313	357930.875	245908.6563	220520.4844	0.442945	1.00648
160	1143	Lipid	Short Chain Fatty Acid	butyrate/isobutyrate (4:0)	5	17.08217913	0	0.199600798	0.0241955	1.283594063	17.08217913	1.494332604	2.828919953	2.390051208	4.354376717	4.695653477	-0.675223363	0.368677607	0.491151493	0.965420818	-1.135506374	1257059	2789607	1879396	2056660.5	821163	633904.5	2242464	1342263	1489860.75	526090.25	2445674	3527518	2696379	2845296	1476105	1	2	2589220.75	1174569.5	2901539.75	2935182	0.36666	0.453638
161	1161	Amino Acid	Leucine, Isoleucine and Valine Metabolism	tigloylglycine	4	NA	28.68988391	22.15568862	45.77788531	52.54713197	52.54713197	NA	1.608190326	1.507364418	2.041629491	NA	NA	-0.408677017	-0.594169806	0.120261161	NA	NA	477258	479851	294658	343582	NA	306889	325120	197842	227888.5	NA	720849	720661	441579	538996.5	80	90	359739.0313	285775.0313	340632.0625	203285	0.389629	0.794395
162	1162	Carbohydrate	Aminosugar Metabolism	N-acetylneuraminate	5	0.0923	0	0	0	0.020056157	0.0923	2.962621032	1.872050998	1.976736497	2.855036847	45.0350946	0.816270459	0.807547831	0.441519536	0.560750738	2.722091325	2903594	2137356	1482417	1862855	2075889	2136776.25	1682904	1266150	1519386	1603449	3591054.75	3015793	1782743	2304597	2671376	1	2	1763530	438901.2188	1787414.5	417101.875	0.112983	0.248877
163	1215	Carbohydrate	Aminosugar Metabolism	N-acetylglucosaminylasparagine	5	21.23730379	0.165837479	0.199600798	0.096781999	1.283594063	21.23730379	0.33431515	0.969724794	0.566047632	0.586743089	NA	-0.739114829	-0.533202201	-0.83767122	-0.793270121	NA	448527	446928	374791	669714	276432	271076	353831	290043	524637	208279.5	665255	532942	459591	828507	397722.75	1	2	751734.75	264158.4063	650305.125	227919.9063	0.28632	0.351398
164	1218	Lipid	Ketone Bodies	acetoacetate	4	NA	33.49917081	10.57884232	21.96951367	12.25431207	33.49917081	NA	3.036411221	2.968024785	8.975479029	NA	NA	-0.123768215	-0.890168453	-0.542051384	NA	NA	1020182	5298928	1203986	1348209	NA	613208	3297377	643318	774151	NA	1834165	9315091	2443896	2508800.5	47	56	1330238.375	1393331.125	1210115.75	1472160.875	0.610628	1.04743
165	1221	Amino Acid	Creatine Metabolism	creatine	5	0	0	0	0	0	0	0.237351289	0.70209704	2.656448704	0.817440093	0.687697507	-0.684740974	-0.198838809	7.29E-02	-0.451670593	-1.343776851	747087183	878500000	1123000000	812279014	776305625	514395056	569400000	842800000	607027508	437604096.8	1051488966	1320000000	1485000000	1050461749	1361601734	1	2	855864064	309833184	799186112	284747040	0.293816	0.362012
166	1224	Amino Acid	Glutathione Metabolism	cys-gly oxidized	5	0	0	0	0	0.020056157	0.020056157	1.278458239	1.548908031	3.495905258	1.060491245	1.333470047	-0.472435738	0.296515976	-5.11E-02	-5.40E-02	-0.229554405	1990582	2465124	1251747	3751474	2695038	1398978	1928140	865128	2933151	2050393	2785585	3384796	1664841	4872256	3531485	1	2	4242494.5	1554010.375	4181346.25	1429694	0.181271	0.366296
167	1231	Lipid	Long Chain Polyunsaturated Fatty Acid (n3 and n6)	dihomo-linoleate (20:2n6)	5	0	0	0	0	0	0	0.922596914	1.117196994	0.954806423	1.903908213	1.5052728	-0.810470029	-0.628338344	-0.306253519	2.68E-02	-0.666421416	20860907	46951331	44635519	16781032	37536465.5	12496405	35458621	34125335	11995556	22016582.5	35301400	64078797	56021889	23477580	83228167.5	1	2	18580142	9339106	15500145	8930530	0.353714	0.502639
168	1235	Peptide	Gamma-glutamyl Amino Acid	gamma-glutamylhistidine	5	0.27700831	0	0	0	0.160449258	0.27700831	0.189490951	0.96891241	1.066334559	1.495922939	4.526790585	-2.183049626	0.170615038	0.148374329	0.262195243	-0.689652918	1164583	1601680	2113703	867214	887705.5	826317.5	1310585	1661322	698792	524297.5	1470945.25	2029706	2807215	1096047	1298772	1	2	1012540.5	416777.6875	983282.625	355585.5313	0.179202	0.411616
169	1239	Lipid	Fatty Acid Monohydroxy	2-hydroxystearate	5	0.0923	0	0	0	0.020056157	0.0923	0.837217518	1.02149617	0.831997098	0.963415953	0.975150995	-0.717187631	0.159119103	-8.10E-02	5.18E-02	-0.36026372	6936633.5	7495416	5945088	3360868	11926822	5038080.25	5774531	4925612	2553447	8453044	9831953.5	9548466	7128442	4456197	17782310	1	2	3920722.25	1834052.25	4492262	2149431.5	0.22759	0.467784
170	1242	Nucleotide	Purine Metabolism Adenine containing	N1-methyladenosine	5	0	0	0	0	0.020056157	0.020056157	0.202854091	0.459962239	0.319147961	0.269255604	44.61907999	-1.318219675	-5.11E-02	-0.139077041	-0.420841829	1.075068977	3031468	5333201	4701895	6960702	4739305	2354275.5	4345179	4049295	6071882	2589775	3862051	6522963	5360085	7984127	6975151	1	2	7106916	1407355.25	7156517	1326346.25	0.138061	0.198026
171	1254	Lipid	Glycerolipid Metabolism	glycerol	5	0.0923	0	0	0	0	0.0923	1.455423483	2.236327254	2.461694896	2.047233896	NA	-0.652957867	0.23751637	0.374869997	0.21478738	NA	4759011	11939601	5998792	9621254	6837927	2705500.5	8660878	4258317	6634502	4510161.25	7948338.25	16342498	8207062	14298017	10090214	1	2	12894836	7080205.5	8764708	6262994	0.404631	0.549073
172	1256	Lipid	Phospholipid Metabolism	choline	5	0	0	0	0	0	0	0.224215301	0.626793004	0.495032971	0.377874918	0.115160484	-1.147212224	-1.24E-02	-2.18E-02	-6.66E-02	-2.586399367	281559910	895200000	798300000	733618165	400849853.5	228279899	786800000	705500000	657496970	311142456	328097116	1017000000	909400000	822830842	498695231.5	1	2	747452928	131907984	732173184	126898008	0.102526	0.176477
173	1258	Amino Acid	Tryptophan Metabolism	anthranilate	4	NA	0	0	26.4698766	46.12916165	46.12916165	NA	1.59783766	1.257908869	6.099618493	NA	NA	0.128488531	4.51E-02	-0.530525814	NA	NA	977502	808659	336264	264964.5	NA	781921	655798	262549.5	195693.25	NA	1210320	1067695	427853.5	347684.5	43	36	366428.5938	155037.5469	367864	153594.8906	0.307852	0.423104
174	1268	Peptide	Gamma-glutamyl Amino Acid	gamma-glutamylleucine	5	0	0	0	0	4.893702367	4.893702367	1.007634112	0.8952521	0.540150119	1.016170211	NA	-0.520114263	0.169000474	-0.142438456	0.11886409	NA	1523274	3230895	3226846	1157139	1730073.5	1187119	2650538	2660253	880014	1285657.25	1911967.5	3803138	3815085	1579453	2305837.25	1	2	1162306.25	392268.1875	1153848.125	402003.125	0.123177	0.337491
175	1342	Amino Acid	Tyrosine Metabolism	3-methoxytyrosine	5	0	0	0	0	0.040112314	0.040112314	1.686149231	15.29861857	0.77102191	49.71060664	39.4709242	-0.272952033	5.849218116	-0.120071976	4.332772768	5.189584866	853348	2009214	1472628	845281	1039141.5	679357	1639471	1254734	682357	818782	1081623	2430363	1765494	1054528	1340021.5	1	2	1239089	4227795.5	908945.5	291909.6563	0.218727	3.41202
176	1382	Xenobiotics	Drug - Psychoactive	fluoxetine	3	99.9076639	NA	NA	99.39511251	98.81668672	99.9076639	NA	NA	NA	63.94572648	15.5764754	NA	NA	NA	17.2625453	9.40874965	13033598	NA	NA	10854357	9938864	13033598	NA	NA	5246436	5222391	13033598	NA	NA	24815704	16956119.5	149	149	NA	NA	NA	NA	NA	NA
177	1383	Xenobiotics	Drug - Analgesics Anesthetics	4-acetamidophenol	5	79.96306556	71.973466	87.4251497	81.00653278	82.5511432	87.4251497	13.03999076	11.41477884	20.76238226	13.75978023	NA	2.248532846	1.462479725	2.947874586	2.366859461	NA	1438425	3554917	762683	1074769	1141800.5	210231	896029	136305	151184	188585	4727601	12730603	3363100	5879488	6380973.5	125	124	22027524	39714160	11590754	29854718	1.08494	1.80293
178	1384	Xenobiotics	Drug - Analgesics Anesthetics	naproxen	5	97.87626962	97.51243781	99.20159681	98.16114203	97.35258724	99.20159681	32.25028671	9.683615444	14.4204281	62.64910997	15.13673047	8.34752887	6.306019619	11.29910192	8.547124301	7.053085455	23729637	90652618	11786052	28961670	20443233	2984675	18826374	7502648	5688556.25	1969311.5	66352115.5	151200000	27013543	165161603.5	72915765	147	145	323809216	16912874	194377056	333929600	0.550795	0.052231
179	1388	Xenobiotics	Drug - Neurological	topiramate	2	NA	NA	NA	99.9274135	99.97994384	99.97994384	NA	NA	NA	NA	NA	NA	NA	NA	NA	NA	NA	NA	NA	279790725	352060962	NA	NA	NA	233047971	352060962	NA	NA	NA	322476800.5	352060962	149	149	NA	NA	NA	NA	NA	NA
180	1442	Amino Acid	Leucine Isoleucine and Valine Metabolism	beta-hydroxyisovalerate	5	6.371191136	0	0	0	0.340954673	6.371191136	1.504460684	0.519938096	0.594384468	3.46604241	13.25095598	-1.467064397	-1.349228682	-1.244155411	-0.597783855	-0.829351635	1171567.5	4110598	3322173	3391222	2037217	606451.25	3265894	2663359	2665383	1283202	1905777	4886752	4130336	4231006	3219507	1	2	3532567.5	1320861.625	3478596.75	1194575.875	0.210847	0.37391
181	1487	Xenobiotics	Drug - Analgesics Anesthetics	ibuprofen	5	97.87626962	97.84411277	98.60279441	96.99975805	92.49899719	98.60279441	21.56790944	20.44030004	11.88870302	25.0216723	15.90863452	9.606094609	6.916330523	8.452337047	2.904191983	5.412226049	935989	76091510	51117423	61942303	5168396	675490	35567726	34648184	40370629.75	2185700.75	3399153.5	98031685	95527959	247542319.5	30225330	139	139	160264624	157992784	196573200	221035664	0.563448	0.985824
182	1518	Lipid	Ceramides	N-palmitoyl-sphingosine (d18:1/16:0)	5	0.0923	0	0	0	0.040112314	0.0923	0.593364244	0.473447417	1.585239044	0.775605609	0.722850422	-1.210488283	-0.279596301	0.403272873	-0.17572072	-0.20040063	9474931	11050411	9142785	7600300	12496004	6637475.25	7705017	6513320	5821308	9085768.75	13022559.75	14900844	12119918	9681195	16578610.5	1	2	8335082	2444134	7802694.5	2313824	0.158232	0.293235
183	1526	Lipid	Phosphatidylethanolamine (PE)	1-palmitoyl-2-oleoyl-GPE (16:0/18:1)	5	0	0	0	0	0.481347774	0.481347774	2.033889259	2.595868095	2.881082763	1.954136364	2.463292278	0.194558779	0.269853535	0.56176686	0.127377089	-0.759990525	10707567	7979484	7641231	5985637	10795569	7608299.5	5620418	5461333	4288501	7361385	15083825	11407917	10701575	8512752	15721455	1	2	6583432	3837332.25	6464656	3546083.75	0.257861	0.582877
184	1528	Lipid	Phosphatidylinositol (PI)	1-palmitoyl-2-linoleoyl-GPI (16:0/18:2)	5	1.662049861	0.165837479	0	0.411323494	0.902527076	1.662049861	0.945809869	0.824050234	0.977011721	1.272033968	NA	-1.008186122	-0.261414722	-7.09E-02	-0.114681435	NA	186943	549791	516093	475089	388290	139979	414807	411952	341978.75	255183	242852	695625	651348	648289.25	596612	2	3	521104.8125	277991.625	520730.7188	266883.3125	0.272082	0.533466
185	1537	Lipid	Phosphatidylcholine (PC)	1-palmitoyl-2-linoleoyl-GPC (16:0/18:2)	5	0	0	0	0	0	0	-1.166736857	-0.221297411	0.415011203	-1.06E-02	-0.104545183	-2.672279091	-0.500376005	-2.91E-02	-0.445081236	-19.98841929	1753293928	1105000000	1329000000	857679798	1817742614	1597233582	1025000000	1181000000	765920295	1128694324	1940496224	1209000000	1596000000	999512765	2190740250	1	2	882842048	191039136	895066560	216615312	0.0796608	0.216391
186	1538	Lipid	Sphingomyelins	stearoyl sphingomyelin (d18:1/18:0)	5	0	0	0	0	0	0	0.143795676	0.496260253	0.346078825	0.409038799	0.33797649	-0.965018742	-0.195092841	-0.338088313	-0.400491742	-7.37756554	172676976	113600000	125900000	82036539	152789797.5	145207608	97990661	108300000	68343609	112312244	201432123.5	130300000	155000000	99425441	206316052	1	2	85753368	25997482	85711792	23823466	0.148103	0.303166
187	1539	Lipid	Phosphatidylcholine (PC)	1-palmitoyl-2-oleoyl-GPC (16:0/18:1)	5	0	0	0	0	0	0	0.30666421	0.594182871	0.840536307	0.559011872	0.712329212	-0.973213508	0.170412954	0.18502536	6.69E-03	-12.70949815	1417809163	994800000	1091000000	764130066	1478554020	1250750073	913000000	957300000	669110415	984914400.8	1608763143	1119000000	1399000000	906547514	1919495418	1	2	783379200	193720400	794997952	213924464	0.107194	0.247288
188	1547	Lipid	Ceramides	N-stearoyl-sphingosine (d18:1/18:0)*	5	0	0	0	0.072586499	0.080224629	0.080224629	0.933631211	1.526022196	1.547330551	0.943768235	0.804655818	-0.881487259	-6.76E-02	-9.90E-02	-0.372337795	-0.642311122	6164669	5592913	3298410	3908281	6221869	4395812.5	4193240	2342046	2856892.25	4615414.25	8278877.5	6983903	4539466	5205772	8194805.75	1	2	4542908	1770249.5	4368467	1751591.625	0.191565	0.389673
189	1628	Lipid	Primary Bile Acid Metabolism	glycochenodeoxycholate	5	2.123730379	9.452736318	21.15768463	6.436002903	0.040112314	21.15768463	19.09042771	4.135563957	6.764405295	5.335846939	6.076136836	-0.324376713	-0.731246543	-0.473954582	-0.31997356	-8.53E-02	4072319.5	540821	293215	500871	8035476.5	1972819	249365	163724	278523	4149407.5	8583009.5	1032583	511387	920043.5	15049648.5	14	16	779718.1875	711242.4375	581860	654457.9375	0.598949	0.912179
190	1629	Lipid	Primary Bile Acid Metabolism	taurochenodeoxycholate	5	6.463527239	1.326699834	5.189620758	1.596902976	1.022864019	6.463527239	19.5857384	17.47798558	10.27443787	13.1593351	25.12009672	7.51E-02	-2.53E-02	-0.130360606	-6.39E-02	-5.04E-02	388828	574861	340756	423814	849076	177164	256705	160978	217603	412929	916162	1331737	682620	888024	1796379	2	5	919422.8125	1200048.875	702422.5625	866070.4375	0.639973	1.30522
191	1648	Lipid	Primary Bile Acid Metabolism	taurocholate	5	24.65373961	19.56882255	32.53493014	11.68642632	10.75010028	32.53493014	17.48053256	19.58282465	20.40651713	13.73595737	NA	0.528076068	0.346726487	0.427181212	0.115576272	NA	181810.5	203299	127304	164925	354686.5	83329.5	87490	65716	77218.75	158693	436307.75	495595	273497	399819	847989.5	14	17	527070.8125	905550	361149	741458.8125	0.680895	1.71808
192	1668	Lipid	Secondary Bile Acid Metabolism	taurodeoxycholate	5	24.3767313	24.04643449	25.94810379	18.72731672	15.70397112	25.94810379	9.44813728	14.11295375	3.018110669	9.301067167	7.634624036	-8.64E-02	-5.28E-02	-0.302658896	-0.329802653	-0.53211003	391237	538888	319217	328264	703112	162543.5	228210	148913	159842.5	311685	809837.5	1299477	634460	698778	1589033	23	29	711533.4375	911353.1875	524128.9063	591770.9375	0.66109	1.28083
193	1869	Xenobiotics	Benzoate Metabolism	2-hydroxyhippurate (salicylurate)	5	1.754385965	2.653399668	3.592814371	2.830873458	4.171680706	4.171680706	6.623603278	13.6926956	9.801202256	9.552034508	11.86199077	1.731539859	1.135104199	1.838974107	2.081346891	1.400012807	194227	213216	122367	172894.5	371149	106226.75	113940	75502	98370	187077.75	509768.5	512275	218301	321371	803941	2	6	5329890.5	26355700	6395054.5	29367596	0.615951	4.94489
194	2028	Xenobiotics	Drug - Cardiovascular	metoprolol	5	98.15327793	79.10447761	98.40319361	96.44326155	98.13477738	98.40319361	15.92285597	14.46475724	13.5849082	17.41892973	NA	8.982622695	1.641867759	8.584611912	4.843847673	NA	16358176	2447005	2457076	8487143	2915627	10860142.75	1102244	585906	5059630.5	1632942	20312947	6027816	3262494	13695203.5	7903449	146	147	3147347.5	438695.4063	22679472	NA	0.457302	0.139386
195	2029	Lipid	Fatty Acid Dicarboxylate	azelate (C9-DC)	5	1.477377655	35.48922056	32.93413174	16.59811275	16.90734055	35.48922056	19.66655356	2.189233516	4.663710609	27.95254189	20.87347507	-0.952225881	-0.276725025	-0.278802673	0.511920637	-0.674783017	306548	251211	300574	172507	311921	196813	183786	160538	117894.5	211908.5	530237	371172	449093	246052.5	464757.5	18	30	190574.4688	100490.7813	4264786	16435511	0.566105	0.527305
196	2048	Xenobiotics	Drug - Analgesics Anesthetics	3-(N-acetyl-L-cystein-S-yl) acetaminophen	5	82.45614035	72.30514096	90.61876248	82.07113477	82.43080626	90.61876248	6.16075752	5.368516533	13.43075328	11.02406559	7.232277412	2.476592484	1.484252337	3.416875798	2.28748063	2.689149306	476132	837435	251880	251354	311118.5	63342	220468	59324	55668	75291.25	1674246.5	2818288	1748057	1635378	2253374.5	120	123	1228246.125	1890485.625	1224702.375	2413569.25	1.11418	1.53917
197	2049	Xenobiotics	Drug - Analgesics Anesthetics	4-acetaminophen sulfate	5	57.52539243	59.86733002	76.24750499	69.17493346	54.79342158	76.24750499	9.548910044	13.69933535	10.55670132	12.18367956	8.971307938	1.492449551	1.213612008	1.807727661	1.743069915	1.555341541	196743	5766258	240619	440418	215471.5	49012.75	197486	87021	60592.75	73965.5	5043638	40159209	4028409	10294661.75	2842184.75	80	84	14458515	39116264	9597491	29938962	0.937899	2.70541
198	2050	Lipid	Long Chain Polyunsaturated Fatty Acid (n3 and n6)	eicosapentaenoate (EPA 20:5n3)	5	0	0	0	0	0	0	2.7356969	2.07634359	3.59740026	2.602117304	3.313088234	-0.158298944	0.154761042	0.249307104	5.21E-02	-0.227442719	20024856	29517646	20177659	11737271	32758219.5	12127003.5	20416208	14347454	7853144	19570898.5	31967427.5	42459488	29374499	17469404	55295598.5	1	2	14217101	9431937	11944622	8456450	0.375162	0.663422
199	2051	Amino Acid	Leucine Isoleucine and Valine Metabolism	methylsuccinate	5	1.292705448	3.482587065	0	4.355189935	1.042920176	4.355189935	1.842830822	3.16933133	1.564014938	2.53958089	NA	-3.007783318	-3.04411348	9.37E-02	-1.882069875	NA	491303	1256068	711374	576409	720319	366143	959131	454285	431942	463047.25	628938	1662824	1046148	777387	1258223.5	6	19	668813.0625	336716.6875	693235.0625	421196.9688	0.351454	0.503454
200	2054	Amino Acid	Leucine Isoleucine and Valine Metabolism	ethylmalonate	5	0.184672207	0	0	0.338736995	0.120336943	0.338736995	4.660285808	2.914824636	2.604442624	6.170364397	NA	-1.428779746	1.021073012	1.109018979	-0.212583242	NA	3555683	11570960	8368683	4892437	8412145.5	2638325	9183578	6345900	3500379	5392201.25	4961212	15840295	11285362	8073570.5	18615003.75	4	3	6340845	7093632.5	6404055	7771808.5	0.159541	1.11872
201	100000007	Lipid	Carnitine Metabolism	carnitine	5	0.0923	0	0	0	0.020056157	0.0923	-0.123662345	0.418973631	0.282982472	0.319454441	NA	-1.733416497	-0.269268121	-0.307676378	-0.622573424	NA	1585505948	27335321	25259616	25834414	12359637	1337107331	23538987	22362109	19386511	9815305	1829961277	30915916	28687364	32706013	28284434	1	2	27170126	9430878	28302102	9730000	0.175007	0.347105
202	100000008	Xenobiotics	Benzoate Metabolism	benzoate	5	34.07202216	0	0	0	18.79261933	34.07202216	1.403681694	7.714481223	4.176523305	14.08225221	3.952363122	-0.223885393	2.595619534	1.298409127	2.12513108	-0.337067407	1331447.5	1297885	969773	1169572	1214239	1010106.25	1045588	750175	873409	924506	1810021	1739478	1208021	1608958	1583480	1	2	1492089.125	913559.75	1281699.625	1408210	0.321521	0.612269
203	100000010	Xenobiotics	Benzoate Metabolism	3-phenylpropionate (hydrocinnamate)	5	5.909510619	1.326699834	1.397205589	1.209774982	1.303650221	5.909510619	4.03804653	5.721456427	1.675767185	2.29810719	5.170413617	-1.161814164	-1.398964588	-1.366837231	-1.126103541	-1.406652513	1321187	2717092	2552995	2347245	2557629	616159.5	1608420	1526887	1222569.5	1429119	2315059	4206376	4204158	3955092.5	4206834	2	2	3209058.25	2508910.25	3127286	2428013	0.499903	0.781821
204	100000011	Amino Acid	Phenylalanine Metabolism	phenylacetate	5	24.93074792	0.663349917	3.79241517	2.467940963	12.29442439	24.93074792	21.90667101	1.533824646	2.196134692	30.7634749	11.55118248	0.232752058	-0.99001547	-1.012607095	-0.592638667	-0.703282742	69172	292412	193818	185008	119643	42366	195437	114848	107847.5	65727	111777	412984	281199	300612	211099	6	4	247770.625	199348.7031	242656.4688	196870.5938	0.399767	0.80457
205	100000014	Xenobiotics	Benzoate Metabolism	hippurate	5	0	0	0	0	0.060168472	0.060168472	2.906532543	5.924526997	1.547563723	4.649346561	2.965787411	-0.456680314	1.98E-02	-0.909752627	-0.33375342	-0.346833279	69863409	83611863	44726565	50824311	103918501	37262550	51115520	27938659	29661509	60414276	118351356	122000000	74016657	82790171	173870399	1	2	70887752	46943472	57100568	45984052	0.443271	0.662223
206	100000015	Amino Acid	Tryptophan Metabolism	xanthurenate	5	6.278855032	1.492537313	0.199600798	0.508105492	2.9081428	6.278855032	1.901327785	1.655512731	2.9613692	1.747387619	45.90187838	-0.757146758	-0.799128057	-0.400260084	-1.334560425	-1.402146667	453508	514725	747929	828288	331508	292329	351792	546516	564414.5	199857	676445.5	718517	1008038	1167875	547684	1	2	994067.6875	542041.6875	861772.0625	490611.8125	0.339337	0.545276
207	100000016	Lipid	Fatty Acid Dicarboxylate	suberate (C8-DC)	5	11.91135734	9.12106136	37.1257485	50.20566175	100	100	29.17518782	10.748869	2.138829999	20.05373757	NA	0.679617622	0.16793508	0.150778691	0.62296735	NA	85560	213550	145679	145552	NA	65554	155313	114564	112647	NA	119860.5	308126	188520	194561.75	NA	89	93	165153.8594	74574.17188	679427.75	1385530.75	0.647318	0.451544
208	100000036	Amino Acid	Leucine Isoleucine and Valine Metabolism	3-methyl-2-oxovalerate	5	0	0	0	0	0.020056157	0.020056157	0.657531326	1.233712281	0.940096258	0.99281443	0.941814897	-0.951558264	0.185738738	0.149698729	5.69E-02	-0.108334361	26498575	60685200	62461011	74011259	58523438	19125569	50684220	52066032	60830640	44235716	34854783.5	71426998	75488504	90636964	76502717	1	2	79802376	23977730	71288440	21585984	0.151428	0.300464
209	100000039	Amino Acid	Methionine Cysteine SAM and Taurine Metabolism	methionine sulfoxide	5	0	0	0	0	0	0	27.69880043	0.682214245	0.575695702	2.035173695	0.864405716	1.806350647	-0.139445938	-0.159308879	0.505456775	-1.696431207	8532093	18744207	8377370	7298192	12898085.5	7099721.5	14903071	7223891	6038608	5455898.75	10959107.5	22419369	10312177	9004970	16785909.25	1	2	8553662	2386767.5	7930291.5	2409111.25	0.158069	0.279035
210	100000042	Amino Acid	Histidine Metabolism	3-methylhistidine	5	0.27700831	0	0	0	0.020056157	0.27700831	3.410300521	2.133696692	2.282428162	2.12122304	2.016880263	0.393035414	0.137197292	-0.138631611	-0.140569662	-0.216706834	730239	2499230	3374114	2783489	5235413	343132	1012843	1384886	1098723	1977989	1993665.75	7579032	8078990	6825331	12794798	1	2	6875501.5	7338281	5127048.5	7004369	0.789961	1.06731
211	100000043	Xenobiotics	Drug - Analgesics Anesthetics	4-acetamidophenylglucuronide	5	76.17728532	63.1840796	80.03992016	72.68328091	72.46289611	80.03992016	20.29546436	11.58156819	11.53460658	9.713602188	NA	1.975179501	1.33580654	2.086685642	1.877243646	NA	969980	5559444	209785	338430	380950	75437	130793	65052	70564	68183	13326578.25	34733042	2619985	7909982	7067646	109	104	19251216	40667700	11724506	29246046	1.12565	2.11247
212	100000054	Amino Acid	Lysine Metabolism	5-hydroxylysine	5	0.27700831	0	0	0.0241955	0.020056157	0.27700831	5.558383577	1.920299115	1.565720999	44.15275051	35.97346523	-0.839337741	0.701558803	0.558887077	1.454736378	2.175198897	1502063	3183924	2751010	1318877.5	1567383	1189119.25	2615457	2401737	1069365.25	1052894	1853563.5	3742354	3201219	1647587.25	2450259	1	2	1418492.875	443930.5938	1521649.75	764299.6875	0.1726	0.312959
213	100000096	Amino Acid	Guanidino and Acetamido Metabolism	4-guanidinobutanoate	5	7.940904894	0	0.199600798	0.241954996	4.913758524	7.940904894	27.5178716	4.998532543	2.522118519	5.448175578	59.8459528	-1.08372358	0.304677868	0.201288947	8.72E-02	-0.587740169	1295456	1494644	927854	1185431	1105014	875248	980970	633531	819723.5	436112	2075743	2200815	1478459	1818392	2039084	1	2	1608695.25	1419212.5	1569133.625	1232366.5	0.324765	0.882213
214	100000257	Carbohydrate	Aminosugar Metabolism	glucuronate	5	1.939058172	0.331674959	0	0.701669489	0.040112314	1.939058172	4.243797242	4.39891514	5.56681977	10.04206605	20.61123613	-1.201730782	-0.805389446	1.28475037	-2.329896379	0.23159945	1634412	7149387	5772371	5440821.5	1875035	1273274.75	5673044	4887298	4108290.5	1367779.75	2119798	9374370	6941778	7550290.25	2907000	2	4	6214083	3870296.75	6427057	6237237	0.407239	0.622827
215	100000258	Lipid	Glycerolipid Metabolism	glycerol 3-phosphate	5	51.15420129	0	0	2.346963465	0.842358604	51.15420129	5.19565429	2.386886363	2.091350136	0.691099896	46.46932233	1.227845807	0.340654037	0.290496586	-1.137442388	-0.772099888	95801	555963	460467	340782.5	296394.5	64429	449782	384724	164988.5	221517.75	183203	677927	532870	460751.5	393203.5	1	2	499965.7188	153938.4063	445324.5313	110955.1875	0.208742	0.307898
216	100000263	Amino Acid	Histidine Metabolism	imidazole lactate	5	0	0	0	0.072586499	0.060168472	0.072586499	0.934795078	1.61178818	1.330135294	1.25727785	41.04117812	-0.405854671	0.288043274	0.170420561	-0.106652842	0.628749155	10711480	13200898	15004303	11914094	9285953	7206486.5	10554098	11973106	9165382.25	6284617.5	15534026.5	17058260	18834579	15737038.5	13575807	1	2	14847435	6530159	14199023	6508966.5	0.13732	0.439817
217	100000265	Amino Acid	Tryptophan Metabolism	kynurenine	5	0	0	0	0	0.020056157	0.020056157	3.694688519	1.31683393	0.78640519	1.101766956	1.718479642	0.133528773	0.106918346	5.15E-02	6.86E-02	-0.26089882	22514165	48356567	38787088	30809803	26018027	18228888.5	38832323	33698197	26182791	19320520	28171572.5	58067044	45303987	36068731	37079894	1	2	31217346	8099152	32495618	7625817.5	0.135682	0.259444
218	100000269	Lipid	Phospholipid Metabolism	glycerophosphorylcholine (GPC)	5	0	0	0	0	0.020056157	0.020056157	1.954764072	0.710018571	0.645408363	5.106394933	9.0161479	-1.410884424	-6.87E-02	-0.128239985	0.233023226	-6.67E-02	125264121	48652897	50396102	62297263	81101692	88720532	36793360	40891362	49270575	47597007	172999585	67086078	58407990	77224870	122206678	1	2	65522124	50698664	64481712	50523956	0.256534	0.773764
219	100000272	Amino Acid	Glycine, Serine and Threonine Metabolism	allo-threonine	2	NA	NA	NA	51.36704573	100	100	NA	NA	NA	1.039202944	NA	NA	NA	NA	0.254519929	NA	NA	NA	NA	299184	NA	NA	NA	NA	194177.25	NA	NA	NA	NA	449272	NA	75	74	371125.5313	189596.7344	323239.3438	206439.7813	0.404679	0.51087
220	100000282	Amino Acid	Glutamate Metabolism	N-acetylglutamate	5	6.740535549	0	0	0.145172998	0.340954673	6.740535549	5.122801586	1.794108931	3.431021204	49.81401651	48.65876094	-1.812130939	0.519492271	0.101910023	-0.77605628	-0.270755024	267114	726462	478109	764110	512980	196863.75	613520	375220	623272.5	413921	362014.5	896614	586786	940336	653611	1	3	846483.0625	240863.875	819540.9375	240771.7188	0.143542	0.284547
221	100000285	Amino Acid	Urea cycle Arginine and Proline Metabolism	N-alpha-acetylornithine	3	1.385041551	NA	NA	4.379385434	15.2426795	15.2426795	1.478650254	NA	NA	1.422633418	NA	-1.495409138	NA	NA	-1.747409959	NA	373056	NA	NA	156511	133926.5	235067.25	NA	NA	111105	76909.25	584470.75	NA	NA	209927.75	217865.25	3	6	208529.875	85558.83594	190098.7344	92386.55469	0.295874	0.410295
222	100000295	Xenobiotics	Food Component/Plant	tartarate	3	4.524469067	NA	NA	44.03580934	41.77697553	44.03580934	8.390334733	NA	NA	15.95102965	69.96583445	-2.262666704	NA	NA	0.402993507	0.401457568	1756913.5	NA	NA	408855	481677	1339592.5	NA	NA	209630	287409	2287255.5	NA	NA	726931	922097.5	56	42	519024.375	399432.5938	576506.6875	997849.5625	0.540044	0.769583
223	100000299	Nucleotide	Purine Metabolism (Hypo)Xanthine/Inosine containing	xanthosine	5	65.37396122	7.131011609	27.34530938	52.77038471	20.7781789	65.37396122	19.92117662	1.903055766	2.644290683	10.00029983	69.09991597	2.319832166	-0.801697961	-0.199609967	0.933599027	-0.212559197	30642	57588	34427	27922.5	56099	24184	42028	26181	21867.75	34101.75	42907.5	72247	46475	37456.5	92329	60	71	35678.33594	18959.75195	37035.37109	28475.27539	0.239666	0.531408
224	100000406	Carbohydrate	Pentose Metabolism	ribitol	5	12.83471837	0	0.399201597	1.040406484	1.243481749	12.83471837	2.040828227	1.819740977	1.618699162	6.06670189	NA	-1.473212609	0.528769221	3.45E-02	-1.952480237	NA	78737.5	445963	220648	255172	249249	63611.25	387808	188824	197494.25	189073	96551.5	511828	263818	333813.25	351310.5	7	6	280968.0938	122926.9297	285938.0625	114793.625	0.157009	0.437512
225	100000436	Lipid	Secondary Bile Acid Metabolism	glycodeoxycholate	5	30.84025854	47.92703151	67.06586826	30.99443504	20.09626955	67.06586826	5.45942463	5.546964662	3.080038452	6.22832345	NA	-6.66E-02	0.381219743	1.012711237	1.49E-02	NA	3112895	749600	480927	581133.5	4624103.5	1463965	396149	288457	303742.25	2323220.75	6058042	1373797	813074	1079950.5	9466701.5	41	49	839333.8125	812649.3125	660625.25	636635.25	0.604196	0.968208
226	100000437	Xenobiotics	Xanthine Metabolism	theophylline	5	1.939058172	0.331674959	0.798403194	0.532300992	0.461291617	1.939058172	12.91888437	0.815859473	0.708439039	1.093871176	0.90658408	-1.258426045	-2.00614391	-2.035607103	-2.049521414	-2.210367546	6579315	9200959	8836474	8030947	14355489	3339098.25	5767603	5586600	4767929.5	8364335	12071039.25	12683915	12804119	12251105.5	23137684.5	1	2	9327170	5401982.5	9125946	5595611	0.407896	0.579166
227	100000442	Xenobiotics	Food Component/Plant	quinate	5	0.369344414	0.165837479	1.19760479	0.919428986	0.521460088	1.19760479	1.990516403	1.196884565	1.59741692	1.697244926	NA	-1.559290417	-2.046181099	-1.917298861	-1.750507961	NA	16569402	58844626	38727819	40691809	39510274.5	8445246.5	37318145	19135383	19901339.5	19360572.5	28544141.5	90795574	61513054	68770312.5	68985220	1	3	51168272	41222148	48893332	38410724	0.414036	0.805619
228	100000445	Xenobiotics	Xanthine Metabolism	theobromine	5	0.0923	0	0	0.241954996	0.381066988	0.381066988	2.297349437	2.522597278	4.039933383	2.540965655	3.012356945	-1.351831461	-0.501496079	-1.699622014	-1.16119937	-1.399550579	37397438.5	51677569	51726044	54831149	25387631	16820649.25	28547402	33678645	30955942.5	14333111	74370606.75	79944961	80266728	92597585	42788907.5	1	2	67565008	66604772	68673304	62606292	0.549345	0.985788
229	100000447	Amino Acid	Tyrosine Metabolism	gentisate	3	2.400738689	NA	NA	39.65642391	5.475330927	39.65642391	7.432138917	NA	NA	17.68778117	18.16323342	0.951267126	NA	NA	0.379149675	-0.462936291	173704	NA	NA	121907	415499	107968	NA	NA	74011.5	227744	321537	NA	NA	202788.25	760689	62	68	257140.4844	498380.9375	193168.1406	212388.2969	0.523022	1.93817
230	100000453	Xenobiotics	Xanthine Metabolism	paraxanthine	5	3.416435826	1.990049751	1.796407186	1.814662473	1.083032491	3.416435826	2.056303122	0.963714593	1.045803035	1.351909754	1.266977647	-1.536797215	-1.707341581	-1.56249102	-1.639850453	-1.475430852	1678242.5	3720280	3376564	2593526	4290781	912612	2233461	1909452	1433256.5	2379908.25	2855426.5	5554731	5334555	4203849	6959889	2	2	3013320	2079871.75	2815485.5	2024799.375	0.473074	0.690226
231	100000463	Amino Acid	Tryptophan Metabolism	indolelactate	5	0	0	0	0	0.020056157	0.020056157	2.255660327	1.536240102	2.057555548	1.746847601	2.581125064	8.10E-02	6.16E-02	0.142081833	0.140410447	5.57E-02	8107225	8781292	8745429	8754211	15674693	6275038.5	6947646	7382172	6855529	10666266	10446742.5	10983448	10316119	11449018	30837186	1	2	10571336	4379908.5	10200634	3721470	0.156264	0.414319
232	100000467	Amino Acid	Tryptophan Metabolism	3-indoxyl sulfate	5	0	0	0	0	0.020056157	0.020056157	1.528822854	1.221390988	0.990656287	1.055621112	34.72904378	-0.890011514	-0.79515233	-2.909523956	-0.802965447	-1.034208389	26932222	33835561	26776697	31416761	49979892	17233452.5	21531149	19505201	21684755	32180871	41908045.5	47347012	34916305	42915581	80338289	1	2	35620756	16923592	32988570	15956759	0.316799	0.475105
233	100000491	Peptide	Gamma-glutamyl Amino Acid	gamma-glutamylphenylalanine	5	0	0	0	0	0.020056157	0.020056157	16.95005701	0.921848726	0.396248462	0.977228307	3.718376313	0.179624571	8.58E-02	-0.226872229	0.175024075	8.55E-02	705725	408532	336692	343353	493454	565559	349394	296387	267445	389296	881798	473308	376716	431084	594154	1	2	407289.4688	144659.4063	388756.5313	125680.7656	0.110009	0.355176
234	100000551	Amino Acid	Leucine Isoleucine and Valine Metabolism	4-methyl-2-oxopentanoate	5	0	0	0	0	0.040112314	0.040112314	0.678226179	1.212425735	0.835610339	0.813669209	0.721885535	-1.416723785	0.118352711	1.34E-02	-0.145514582	-0.583745328	45454023	96299941	103300000	118550849	96715510.5	32510379.5	81345584	86386625	97456365	73502282.75	57752461	112300000	121900000	145830929	125545080.5	1	2	127925296	37981396	116549440	34772768	0.154167	0.296903
235	100000579	Xenobiotics	Drug - Neurological	ritalinic acid	3	NA	NA	99.4011976	99.7338495	99.81949458	99.81949458	NA	NA	17.93517119	23.25302636	NA	NA	NA	17.69680693	22.74387523	NA	NA	NA	51953796	13996148	35849751	NA	NA	34490039	9174944	13003015	NA	NA	63650477	24868411.5	65627815	148	148	4593357	NA	3859133	NA	0	NA
236	100000580	Carbohydrate	Glycolysis Gluconeogenesis and Pyruvate Metabolism	1 5-anhydroglucitol (1 5-AG)	5	0	0	0	0	0.040112314	0.040112314	0.29140427	-0.246990975	0.317270714	0.15097415	9.13E-03	-2.391136195	-1.608008558	-3.334431189	-3.534651194	-3.701408624	52424667	88457108	87083819	75748409	136579595	33250051.5	65975272	69464422	58326560	100701451.8	75034467	106600000	104300000	97117919	184326686	1	2	86065632	33132192	82725896	31271662	0.141046	0.384964
237	100000616	Lipid	Phosphatidylinositol (PI)	1-stearoyl-2-arachidonoyl-GPI (18:0/20:4)	5	0	0	0	0	0.020056157	0.020056157	-8.03E-02	0.401703852	0.762586582	0.648069482	0.606222151	-1.636262397	-0.349372481	-6.84E-02	-0.150775735	-4.446622086	59065605	36571834	34242535	56321250	45474702	45763939.5	22215315	25201438	42245804	32863186	71848344.5	48736331	44076930	69307985	65303798	1	2	60802148	17693850	61389584	15460749	0.118923	0.291007
238	100000626	Lipid	Sphingosines	sphingosine 1-phosphate	5	0	0	0	0	0.040112314	0.040112314	-0.209144014	1.505979766	1.087879476	0.617243822	0.517479664	-1.710052118	0.549203221	0.310054256	-0.115775	-0.608124952	3303130	1455585	1613363	2826672	3995770	2744983	1301129	1403650	2351688	3322546.5	3915267	1707502	1916585	3337474	4893344.75	1	2	2657087.75	523359.1563	2675280.5	598108.875	0.155311	0.196967
239	100000639	Lipid	Phosphatidylserine (PS)	1-stearoyl-2-oleoyl-GPS (18:0/18:1)	5	1.385041551	6.633499171	0.199600798	5.395596419	1.423987164	6.633499171	2.769697846	2.593898333	3.631709285	3.009331351	NA	-0.889519406	-1.019776187	9.08E-02	-0.363704286	NA	7421005.5	662427	1008468	877281.5	3890154	4413988	427052	723443	430206.25	2039583.5	12283572.75	1055429	1426740	3825938	7544242	7	10	521339.875	264497.5938	490054.4063	222619.7969	0.43253	0.507342
240	100000656	Lipid	Lysophospholipid	1-stearoyl-GPI (18:0)	5	0	0	0	0	0.040112314	0.040112314	1.44883361	1.631847078	1.372835746	1.135605467	1.573747225	-1.214170286	9.98E-02	0.153042574	-0.448513745	-3.83E-02	3152272	4756757	4061718	3005842	5767634.5	2086049	3421266	3105259	1991053	3857217	4646497.5	7078690	5441733	5310725	8646434	1	2	4666598.5	3672612	5182835	3520103.5	0.310759	0.787
241	100000657	Lipid	Phosphatidylcholine (PC)	1 2-dipalmitoyl-GPC (16:0/16:0)	5	0	0	0	0	0.020056157	0.020056157	1.224265066	0.476812703	0.579899267	0.577193395	0.253977554	-1.090421341	-5.76E-02	0.131931075	-5.56E-02	-9.038896656	82697185	57799413	60843620	38043221	75925299	72850777.5	51966872	52467047	32958777	50859187	93775919.5	65675905	73933882	45114431	98730540	1	2	38902544	9878507	39973840	11036990	0.104346	0.25393
242	100000665	Lipid	Long Chain Polyunsaturated Fatty Acid (n3 and n6)	docosahexaenoate (DHA 22:6n3)	5	0	0	0	0	0	0	1.933072072	1.439380665	1.533626162	2.250670431	1.897351437	-0.547097685	-0.138748771	-0.105663735	1.01E-02	-0.833365447	77293523	148400000	92623411	40763366	128780655	46508413.5	103800000	67803756	27327614	72806755.75	121596099	204100000	130400000	59363247	255261258.5	1	2	48177740	29721806	41868600	26048040	0.34861	0.61692
243	100000672	Lipid	Phosphatidylcholine (PC)	1-myristoyl-2-palmitoyl-GPC (14:0/16:0)	5	0	0	0	0	0.040112314	0.040112314	1.462178485	1.562712807	1.365921026	1.489693731	1.483833401	-0.181788261	2.59E-02	-0.175606679	-0.105457266	-0.436296836	19563579	13818826	14497607	9914161	19244643.5	14049329	10164443	9991624	7036339	12649006.75	26482237	18494495	19176900	13865022	29062850	1	2	10200442	4884657.5	10546744	5177545	0.324938	0.478867
244	100000687	Xenobiotics	Drug - Antibiotic	ciprofloxacin	2	NA	NA	NA	99.9274135	100	100	NA	NA	NA	NA	NA	NA	NA	NA	NA	NA	NA	NA	NA	10752713	NA	NA	NA	NA	7593334	NA	NA	NA	NA	13350716	NA	149	149	NA	NA	NA	NA	NA	NA
245	100000706	Amino Acid	Leucine Isoleucine and Valine Metabolism	alpha-hydroxyisocaproate	5	1.846722068	0	0	0.120977498	0.060168472	1.846722068	1.174998959	1.904870599	0.699623353	0.737189428	1.06772924	-1.10159288	-0.197858401	-0.437044473	-0.495275056	-0.269637103	415544	958427	963056	1036411	995868	288753	681563	743812	762502.25	704031.5	543683	1274325	1235455	1343703	1365042.5	1	2	1104113.625	482279.875	1157193.5	468400.5313	0.238096	0.436803
246	100000707	Lipid	Fatty Acid Dicarboxylate	maleate	5	0.0923	0	1.996007984	6.823130898	2.988367429	6.823130898	9.999290776	6.718215032	7.785620997	7.46119197	NA	1.67225366	1.964641149	0.607387596	5.09E-02	NA	807897	1030075	812975	632762	943879	620269	797956	628055	420688.5	623733	1191212.5	1375199	1029740	1059915	2511084	13	16	726567.125	810531.75	789740.5625	851206.125	0.486444	1.11556
247	100000708	Amino Acid	Leucine, Isoleucine and Valine Metabolism	isovalerate (i5:0)	4	NA	0	0	0	3.249097473	3.249097473	NA	1.220205656	1.568943347	4.993206101	0.981574538	NA	0.14302454	0.332355549	0.400567169	-1.719774018	NA	6474258	2327318	4063607	1570823	NA	5265366	1728434	2985200	977811	NA	7997326	3375718	5513995	2742762.75	1	2	4683076	2223159	5132401	2299522.75	0.269984	0.474722
248	100000724	Xenobiotics	Drug - Psychoactive	alprazolam	3	NA	99.66832504	NA	99.7338495	100	100	NA	NA	NA	27.10630957	NA	NA	NA	NA	21.8990377	NA	NA	422882	NA	598421	NA	NA	136429	NA	207201	NA	NA	709335	NA	6002128	NA	148	149	960631	NA	NA	NA	NA	NA
249	100000743	Lipid	Fatty Acid Monohydroxy	2-hydroxyoctanoate	5	0.369344414	0	0	0	0.020056157	0.369344414	2.571327609	11.62624652	9.714556252	8.793403156	27.92202063	-5.84E-02	1.596897861	1.356613429	1.149292934	1.315528279	339746	591388	537503	627804	793389	252410	448238	412062	463290	586358	462855	766353	709472	888992	1124984	1	2	1003884.625	1374526.625	831281.625	891502.9375	0.418442	1.36921
250	100000765	Xenobiotics	Food Component/Plant	levulinate (4-oxovalerate)	4	NA	19.73466003	21.35728543	8.831357368	100	100	NA	0.999162155	1.17214771	2.033856809	NA	NA	-0.777132949	-0.787355943	-0.733139411	NA	NA	904425	680566	651771.5	NA	NA	653391	493262	461391.5	NA	NA	1208783	924854	929838.5	NA	16	13	781692.0625	387170.375	768349.1875	515649.5	0.343671	0.495298
251	100000773	Lipid	Fatty Acid Monohydroxy	3-hydroxyoctanoate	5	0.0923	0	0	0	0.020056157	0.0923	4.402620783	1.431800081	2.139158657	6.37137908	3.241365566	1.83E-02	7.10E-02	0.114200644	0.352611455	0.125926969	655862	1497609	815380	1081300	1305703	492150.75	1164600	588544	786877	968897	904894.25	2009501	1102073	1494310	1777855	1	2	1257613.625	590150.0625	1011261.938	571739.375	0.350054	0.469262
252	100000774	Amino Acid	Phenylalanine Metabolism	phenyllactate (PLA)	5	0	0	0	0	0.020056157	0.020056157	21.02959517	12.74151197	2.077710842	2.417273994	NA	1.72614499	0.881289288	7.55E-02	0.328358598	NA	846905	3430149	3166487	1888511	3794845	627198.5	2602864	2556828	1437349	2587691	1168574.5	4355464	4069539	2487531	6281849	1	2	2151929.75	1276161.125	2162371.5	1417551.375	0.176134	0.593031
253	100000776	Lipid	Fatty Acid Metabolism (Acyl Carnitine Long Chain Saturated)	palmitoylcarnitine (C16)	5	0	0	0	0	0.020056157	0.020056157	0.617440982	0.737107652	0.69715432	1.372257942	0.593612985	-1.415051662	-7.56E-02	-4.82E-02	2.03E-04	-1.802671842	12190110	16032375	9764432	11647176	12923199	9190709	13003866	8053256	7754406	10094465	16938366.5	18733890	11733480	15764088	17322419	1	2	13290393	6031607.5	12338071	5663055	0.170914	0.453832
254	100000779	Xenobiotics	Drug - Neurological	valproate	2	NA	NA	NA	99.758045	99.89971921	99.89971921	NA	NA	NA	25.71086789	NA	NA	NA	NA	24.888186	NA	NA	NA	NA	3373426556	6129989393	NA	NA	NA	2743290084	3845645109	NA	NA	NA	5029354820	6938479859	149	149	NA	NA	NA	NA	NA	NA
255	100000781	Lipid	Fatty Acid Metabolism (Acyl Carnitine Medium Chain)	hexanoylcarnitine (C6)	5	0	0	0	0	0.040112314	0.040112314	10.25890528	7.562358555	5.051972011	11.79011021	10.6241407	-0.258933684	0.608508473	0.598095314	0.933565785	0.554308626	5098604	5482326	4115579	8247608	3665158	3684345.5	4138948	3142168	6260838	2690494.25	7057184.5	7200657	5352361	11029429	5053222.25	1	2	9974181	5616477	7563525.5	4572793.5	0.329792	0.563102
256	100000784	Xenobiotics	Food Component/Plant	theanine	3	65.55863343	NA	NA	67.33607549	77.51704773	77.51704773	10.84195299	NA	NA	31.2603918	NA	1.437198027	NA	NA	1.302117769	NA	859458	NA	NA	842218	1117429	267698	NA	NA	203755	302197	2624763	NA	NA	2557124.75	2860996	104	105	2978759.75	5162834.5	5643352.5	15982532	0.747481	1.73322
257	100000787	Amino Acid	Alanine and Aspartate Metabolism	N-acetylaspartate (NAA)	5	4.801477378	0	0	1.30655698	0.280786201	4.801477378	4.976984007	-6.27E-02	0.117658812	-0.163844861	7.350829749	-1.473926799	-0.781162213	-0.647879153	-2.121896651	-2.919428001	5059130	1990791	1323042	1571185	3307147.5	3691707	1606234	1119177	1171514.5	2445053.25	6600616.5	2469059	1567947	2006397	4785904.25	4	6	1547633.25	540495.3125	1439094.375	503889.375	0.188453	0.34924
258	100000792	Lipid	Androgenic Steroids	dehydroepiandrosterone sulfate (DHEA-S)	5	0.184672207	0.165837479	0	0	0.020056157	0.184672207	1.031876624	1.269905503	1.385102214	1.342782041	1.085852606	-1.553514252	-1.212388705	-0.738430199	-1.064142082	-1.248597124	19594297	15429243	34833443	23877095	43702712	11356983	9777592	24474908	14852019	27247979	30243445	23532763	49641662	35064816	68579219	1	2	28262504	16007421	24741316	13447632	0.17839	0.566384
259	100000802	Lipid	Fatty Acid Metabolism (Acyl Carnitine Short Chain)	acetylcarnitine (C2)	5	0	0	0	0	0.020056157	0.020056157	0.858122737	0.425016251	0.740696177	0.877221542	2.693855682	-0.835444929	-0.213821096	3.26E-04	-5.04E-02	-3.598430441	643811466	852000000	836800000	786458990	770952564	531719765	724900000	721000000	670648344	380886657	775952791	999900000	981000000	918539062	1219965701	1	2	818820928	195258688	777806144	198160320	0.161106	0.238463
260	100000808	Amino Acid	Methionine Cysteine SAM and Taurine Metabolism	cysteine s-sulfate	5	0	0	0	0	0.020056157	0.020056157	7.359134452	1.620411158	1.310186629	0.918681747	NA	0.438056706	-0.31128497	-0.248604734	-0.239576363	NA	1138646	3831113	1210803	6279619	1431075	775554.5	2540717	828376	4634744	776640	1570815.5	5790666	1860390	8616999	2356223	1	2	8870866	5677044	7658090.5	4111806.75	0.319003	0.639965
261	100000827	Lipid	Monoacylglycerol	1-palmitoylglycerol (16:0)	3	2.585410896	NA	NA	2.903459956	1.624548736	2.903459956	2.746940051	NA	NA	4.610136942	2.256525109	5.09E-02	NA	NA	4.42E-02	-0.462296183	14157590	NA	NA	3904199	10884173	8297253.5	NA	NA	2612871	5734477	28249781	NA	NA	6822935	20412233	3	5	5616286.5	4813400.5	6046800	7484681.5	0.460757	0.857043
262	100000840	Xenobiotics	Food Component/Plant	tartronate (hydroxymalonate)	5	0.184672207	1.160862355	3.592814371	0.483909993	0.742077818	3.592814371	0.606664221	0.130301269	0.443219947	0.400480958	0.303260915	-1.548544905	-1.912721731	-2.233159114	-2.171563849	-2.659640127	2866738	3790432	1895580	3938497	3388740	1766473	2847180	1233002	2408847	2353463	4060351	5013678	2820657	5993641	4888423	1	2	4746564.5	2504897.5	4785994	2069664.125	0.315489	0.527729
263	100000841	Cofactors and Vitamins	Ascorbate and Aldarate Metabolism	oxalate (ethanedioate)	5	0	0	0	0.048390999	0.020056157	0.048390999	0.234440584	-6.52E-02	0.624422068	5.09E-03	0.240677574	-1.091893622	-1.270111618	-0.82006208	-1.776476301	-1.363341165	13433879	13491790	9096358	20710926	17806762	9408155	10022368	7088728	15148233	13508660	18185685.5	17056350	11453154	26520829	23597789	1	2	23984666	8850357	22815000	7777288.5	0.181487	0.369001
264	100000846	Xenobiotics	Food Component/Plant	erythritol	5	2.031394275	0.165837479	0	0.072586499	0.421179302	2.031394275	21.36907868	18.90644663	14.9063002	32.1789538	NA	0.460426984	1.418411355	5.046245623	5.096542029	NA	201360	1838721	1376777	1401599.5	673265	156633	1506470	1173052	1115341.75	464357	261848	2388848	1649617	1760435.25	1562304	2	2	1828806	3723284.5	1770319	2345562.75	0.239113	2.03591
265	100000852	Xenobiotics	Food Component/Plant	glucoheptose	4	NA	90.21558872	94.41117764	92.11226712	100	100	NA	8.416694005	14.25558187	22.64692817	NA	NA	3.353238721	5.03621049	4.462290588	NA	NA	484115	995280	581733	NA	NA	340567	690465	333499.25	NA	NA	1004290	2180188	1421507	NA	136	141	1671387.25	2034624.375	1522174	1723937.25	0.821405	1.21733
266	100000856	Xenobiotics	Chemical	trizma acetate	2	NA	NA	NA	72.15097992	56.0970718	72.15097992	NA	NA	NA	31.54520086	NA	NA	NA	NA	1.352131755	NA	NA	NA	NA	271923	489242	NA	NA	NA	164831	326449	NA	NA	NA	411247	716855	133	132	318776.875	422341.0313	243955.5313	207279.4375	1.15498	1.32488
267	100000860	Lipid	Fatty Acid, Amino	6-aminocaproate	2	NA	NA	NA	95.74159206	100	100	NA	NA	NA	11.07670578	NA	NA	NA	NA	5.647942576	NA	NA	NA	NA	777031.5	NA	NA	NA	NA	368699.5	NA	NA	NA	NA	1278241.75	NA	137	134	728956.75	931434.6875	1090277.75	949971.4375	NA	1.27776
268	100000861	Xenobiotics	Food Component/Plant	2 3-dihydroxypyridine	3	18.28254848	NA	NA	18.07403823	26.63457682	26.63457682	3.521231572	NA	NA	7.592388082	NA	-0.303720687	NA	NA	-0.812562247	NA	334560	NA	NA	514523.5	280895.5	191555	NA	NA	322902.75	181493.5	575373	NA	NA	829899.25	425526.25	21	25	603611.6875	476493.5625	568958.3125	386610.5	0.436342	0.789404
269	100000870	Xenobiotics	Food Component/Plant	saccharin	5	44.87534626	36.48424544	24.35129741	20.2516332	24.08744485	44.87534626	9.075500718	4.268056034	6.051356872	12.6634088	NA	1.288926098	0.586916556	0.101253805	0.389740645	NA	84475	178812	97023	111724	227591	41434	61595	44731	54550	92665	416170	434408	188523	250610.5	578326	32	41	351953.9688	755728	283975.9063	573891.75	0.613654	2.14724
270	100000882	Lipid	Fatty Acid Monohydroxy	3-hydroxymyristate	3	0.923361034	NA	NA	0	0	0.923361034	1.481651805	NA	NA	2.297589371	1.669017297	-0.615708452	NA	NA	2.42E-02	-0.228338832	2220609	NA	NA	1604995	4158862	1366306	NA	NA	1074084	2765567.25	3339965	NA	NA	2368685	6278546.25	1	2	1988354.375	1292709.25	1310422.5	805360.625	0.443452	0.65014
271	100000900	Xenobiotics	Chemical	iminodiacetate (IDA)	5	0.0923	0	0	0	0.020056157	0.0923	-1.223441907	0.577769788	4.738219921	1.35128024	1.775656537	-2.062436446	-8.10E-02	1.87515796	0.286296792	-8.137278085	322528374	129100000	69252921	83878218	85972889	133823032.5	109600000	41827062	68625078	50903678	394391126.8	150500000	104200000	102644394	116912386	1	2	95933312	24790060	100643616	21659408	0.178559	0.258409
272	100000924	Lipid	Monoacylglycerol	1-oleoylglycerol (18:1)	5	0.369344414	0.165837479	0.399201597	0.048390999	0.180505415	0.399201597	18.65471434	1.929138209	17.02861855	18.8351565	2.292562885	0.359568367	-0.124751661	0.264897987	0.121196474	0.101660291	9148863	11134230	15192763	4563467	10740027	5371972.5	6091742	7665411	2819035.5	6178477	14767549.5	27540569	28273504	7084916	19373960	1	2	6384299	5102804	5789035.5	4015772.5	0.417899	0.799274
273	100000936	Amino Acid	Leucine Isoleucine and Valine Metabolism	3-methyl-2-oxobutyrate	5	0	0	0	0	0.020056157	0.020056157	0.555287512	1.348063824	0.897308714	0.802804324	0.609522169	-1.306619682	0.244737815	9.12E-02	1.74E-02	-0.951377735	8649775	25543360	25167976	29038626	18331134	5581819.5	22456702	22116564	24339437	13581611	11427331	28655153	28535263	34439079	26621322	1	2	30067812	8185195	27571104	7154018	0.152698	0.272224
274	100000943	Lipid	Monoacylglycerol	2-oleoylglycerol (18:1)	5	22.34533703	34.49419569	34.33133733	19.50157271	21.88126755	34.49419569	5.740882754	1.574163207	13.51462508	7.941895025	3.235889207	-0.534632006	-0.239506292	-0.10625322	-1.011394184	-0.69735967	1166772	1532734	1476017	769160	2161443	697737	979777	763521	469328.5	1133053.5	1939379	3283150	3187596	1229854	3932874.5	24	22	949440	641588.5625	883678.5	542296.25	0.454286	0.675755
275	100000961	Amino Acid	Urea cycle Arginine and Proline Metabolism	homoarginine	5	0	0	0	0	0.020056157	0.020056157	0.799692556	0.565363694	0.679951544	1.016867587	2.870682436	-1.141543045	-0.299139659	-0.421921838	-0.115491376	0.472698612	22528063	33388707	40002088	33235978	30859889	16717434	25762362	30584163	25811846	21509521	29617987	41769230	50133407	42890453	43339805	1	2	37930584	13290911	39812324	13978464	0.179189	0.350401
276	100000963	Amino Acid	Urea cycle Arginine and Proline Metabolism	homocitrulline	5	11.72668513	0.331674959	0.798403194	1.088797484	1.504211793	11.72668513	8.097054415	2.407297428	8.18346421	3.788897629	NA	-2.30E-02	0.239635023	-0.184617312	-0.223235573	NA	1253513	393888	213196	427945	158264	335343	280452	159392	313412.5	97100.5	2759255	630848	296255	594050.75	290559	3	4	551743.75	350889.375	509843.875	232261.1719	0.318671	0.635964
277	100000982	Xenobiotics	Drug - Psychoactive	clonazepam	2	NA	NA	NA	99.903218	100	100	NA	NA	NA	NA	NA	NA	NA	NA	NA	NA	NA	NA	NA	284828	NA	NA	NA	NA	243364	NA	NA	NA	NA	1455035.75	NA	149	149	NA	NA	NA	NA	NA	NA
278	100000986	Amino Acid	Tryptophan Metabolism	3-hydroxykynurenine	2	NA	NA	NA	51.99612872	100	100	NA	NA	NA	9.490565889	NA	NA	NA	NA	0.617803077	NA	NA	NA	NA	125058.5	NA	NA	NA	NA	87516.5	NA	NA	NA	NA	173220.25	NA	84	85	137709.375	69315.82031	146263.4375	117244.25	0.385729	0.503349
279	100000987	Lipid	Monoacylglycerol	2-linoleoylglycerol (18:2)	5	13.85041551	41.29353234	52.09580838	46.6489233	17.4488568	52.09580838	1.820749163	2.647896957	12.16844566	6.250984674	3.617618915	-0.83516657	0.112553975	0.662918442	0.130227761	-0.66082796	672736	442033	383962	187378	837664.5	432888	316441	265269	132923	503697.5	1133530	624835	591537	263662	1426223	61	46	221545.7969	129095.7031	215202.9844	106853.8125	0.391868	0.582704
280	100000990	Xenobiotics	Drug - Psychoactive	oxazepam	3	95.10618652	NA	NA	98.98378902	99.81949458	99.81949458	16.80428708	NA	NA	38.65616435	NA	5.698727341	NA	NA	11.03108695	NA	1236257	NA	NA	1654479	9339027	275282	NA	NA	327476.75	8245116	5529822	NA	NA	6120840	15775883	149	148	NA	NA	160802	NA	NA	NA
281	100000997	Lipid	Fatty Acid Monohydroxy	3-hydroxydecanoate	5	0	0	0	0	0.020056157	0.020056157	4.540108077	1.029405102	1.407084393	3.099665519	3.154939194	-2.19E-02	-0.167279359	-1.02E-02	0.293162174	-8.46E-03	1132700	2517617	1363376	1805970	2443063	760737.5	1882966	978213	1293363	1719440	1605662.5	3201148	1886893	2544529	3489785	1	2	2154471.75	1270860	1606615.5	907725.3125	0.371723	0.589871
282	100000998	Amino Acid	Glutamate Metabolism	citramalate	5	0.55401662	0	26.14770459	1.669489475	1.363818692	26.14770459	1.52134044	1.263921036	1.392243613	1.311676403	59.7615956	-0.411937517	-0.364425251	-0.453982374	-1.639990907	-1.224784284	1153745	342402	396192	501602.5	336701	717728	242405	268330	329117.75	199276.75	1780837	494558	531484	734569.25	655004.75	3	4	539543.0625	305921.125	538139.125	284093.625	0.426887	0.567
283	100001002	Xenobiotics	Chemical	EDTA	5	0.0923	0	0	0.048390999	0.080224629	0.0923	0.117590968	0.237838216	0.27493851	1.935293646	1.697880023	-1.632963341	-0.123811436	-5.27E-02	-0.844852578	-1.405199603	1531737155	2490000000	2323000000	2089541305	3343734345	1248720632	2273000000	2048000000	1821772898	2716046143	1946048290	2710000000	2770000000	2364630889	4600121122	1	2	2319673344	470495840	2335000576	478545472	0.109783	0.202828
284	100001006	Amino Acid	Glycine Serine and Threonine Metabolism	N-acetylglycine	5	0	0	0	0.169368497	0.020056157	0.169368497	3.106253807	2.531200273	2.783838489	2.34598897	2.667073531	0.676750574	0.661627152	0.657454421	0.526229033	0.580510667	5642484	9269001	10585411	7317532	7036421	4185149	7090851	7628629	5224357	5034339	7557273	13252303	16019242	11318603.5	10784346	1	2	9330506	7548051.5	8936890	6199372	0.27665	0.808965
285	100001007	Carbohydrate	Pentose Metabolism	ribonate	5	0.0923	0	0.598802395	1.524316477	0.200561572	1.524316477	3.590665345	1.359616021	3.658744215	2.014770886	NA	-0.266272105	0.155320916	-0.551044119	-2.434580738	NA	2203495	13187768	6321568	9063869	9657449	1574177.75	10231369	4992801	4835554.75	6561702	3369064.75	17808229	10001447	15401909.5	14632928.5	3	2	9838956	6025534	10278356	6055004.5	0.359431	0.612416
286	100001022	Cofactors and Vitamins	Ascorbate and Aldarate Metabolism	threonate	5	0	0	2.594810379	0.290345996	0	2.594810379	0.454689809	0.431317607	0.353303814	0.211953621	NA	-1.348468757	-1.000350554	-2.118135616	-1.964634703	NA	63839104	200600000	184800000	192350083	199522306.5	44905054.5	152500000	142900000	145521307	145021537.3	85331817.5	251300000	232000000	250046525	288840701.5	1	2	218440528	76106080	254838944	86311664	0.21295	0.348406
287	100001026	Carbohydrate	Fructose Mannose and Galactose Metabolism	galactonate	5	19.94459834	5.970149254	10.97804391	21.34043068	18.21099077	21.34043068	4.803840306	1.899369313	1.922026193	4.914526706	NA	-0.516778604	-1.236780297	-1.437777983	-0.924275639	NA	537926	2464266	1370541	2190399	1366565.5	296628.5	1252451	809320	1148431.5	682181.5	927037.5	4198890	2071680	4011608	2680199.5	35	41	2950847	2590237.25	2690472.5	2155195.75	0.61909	0.877794
288	100001033	Lipid	Sterol	beta-sitosterol	4	NA	80.26533997	54.49101796	62.76312606	49.23786602	80.26533997	NA	3.54496494	2.435661445	4.807238665	NA	NA	1.87178967	0.631807124	1.052022654	NA	NA	294129	360037	140027	388618	NA	199019	191569	95765	234040	NA	503142	664485	220899.5	597386	93	91	160527.6563	96388.25781	155958.3906	108548.75	0.372136	0.600446
289	100001034	Amino Acid	Tryptophan Metabolism	indoleacetate	5	0	0	0	0.0241955	0.020056157	0.0241955	4.005130506	5.699592388	2.395028308	5.388506655	6.592558337	0.331899297	0.920824857	0.229214189	0.662230257	0.620119475	23423757	3883841	3294316	3425196.5	3465408	15014231.5	2981130	2441802	2588883	2566478	36195533	5514307	4258387	4726529.5	4751756	1	2	4544920.5	4985515.5	3711623.75	2023117.875	0.256745	1.09694
290	100001040	Lipid	Monoacylglycerol	1-linoleoylglycerol (18:2)	5	0.0923	0	0	0	0.040112314	0.0923	5.12321788	1.561973094	13.71372002	20.65629735	9.351779873	-0.396597493	-0.108165509	1.162386386	0.381470052	4.96E-02	4366806.5	5369136	2852923	1204283	5355305	2269210	3613098	1941670	817903	2911053.5	8693023.5	7293330	4194980	1809345	9647681.5	1	2	1702750.75	1047888.938	1624329.375	972579.6875	0.351064	0.615409
291	100001051	Amino Acid	Histidine Metabolism	1-methylhistidine	5	0.27700831	1.160862355	0.598802395	0	0.120336943	1.160862355	3.559599312	2.425535379	7.066734947	2.308196792	51.04132967	-0.986363832	-1.490293478	-1.890383566	0.11942621	0.402242353	71583852.5	677733	557269	616657	26836559	35179868.75	518071	449199	495312	13001444.75	120758632	895915	656095	759249	42290084.75	1	2	645290.4375	235026.4844	625362.4375	209005.0781	0.201532	0.364218
292	100001054	Lipid	Fatty Acid Metabolism (also BCAA Metabolism)	butyrylcarnitine (C4)	5	2.123730379	0	0	2.177594967	1.002807862	2.177594967	4.669660581	3.825917504	3.633112262	9.584003311	8.786916753	-0.576641434	1.214087538	0.958296719	0.406071957	8.85E-02	10766635.5	13967070	11679647	14950253	12572141	7819213.25	10642646	8843019	11353833	6898596.25	14984539	18495392	15162452	20418013.5	19713019	6	9	20909546	21571630	16516510	14730397	0.243635	1.03166
293	100001055	Amino Acid	Leucine Isoleucine and Valine Metabolism	isobutyrylcarnitine (C4)	5	0.27700831	0.165837479	0	0.846842487	0.080224629	0.846842487	6.144866302	2.04687674	1.830996495	2.354100921	24.32571369	-8.08E-02	6.90E-02	-0.183550243	-0.400825119	-0.385130465	12741396	14801588	15203594	14259761	12472653	8563294.75	10545791	10954431	10017189.5	6681673.5	18527434.25	22348776	20610266	20237859.75	22490004	2	4	17525044	11176628	16681935	11060636	0.297042	0.637752
294	100001064	Lipid	Secondary Bile Acid Metabolism	glycolithocholate	5	32.5023084	26.86567164	41.71656687	33.3897895	20.47733654	41.71656687	8.70297274	2.820750935	3.657664194	3.548628288	4.442575258	0.453189649	0.230989802	0.40287402	0.162286968	-0.346338603	159781	205333	113518	115935	282752	88794	90323	65734	61974	150768	317426	449677	220049	225291	595652	54	63	164161.6406	164144.2969	147941.6719	173106.6094	0.57282	0.999894
295	100001073	Lipid	Androgenic Steroids	androsterone sulfate	5	0.27700831	0.331674959	0	0	0.060168472	0.331674959	1.665626951	1.284260321	1.662996641	1.193081647	1.237213903	-1.505425662	-0.982951383	-1.50253454	-1.124102138	-1.402584165	6743281.5	5610803	12353210	8450557	15878883	3574675.25	2636177	8056197	4932174	9070273	11006041.25	10405562	18088930	13110211	25751199.5	1	2	9737508	7376624.5	9158738	6858517	0.235857	0.757547
296	100001083	Amino Acid	Tryptophan Metabolism	indolepropionate	5	0.923361034	0.331674959	0.798403194	0.483909993	0.340954673	0.923361034	3.99122551	2.069494851	7.837058904	9.220297484	13.88343279	-0.658155499	-1.658427316	-2.140889111	-1.793391839	-1.322525263	1622020	3515619	4039432	3547886	4435707	960305	2348767	2723864	2252510	2760741	2735844	5600715	6054492	5749762	7345977	1	3	5316354	3869060.5	5696865.5	5680166.5	0.417957	0.727766
297	100001086	Xenobiotics	Food Component/Plant	N-(2-furoyl)glycine	5	4.616805171	4.311774461	2.195608782	8.63779337	17.36863217	17.36863217	6.299140221	12.76899473	10.28267014	7.859121177	22.85652882	1.222690758	0.575671888	0.457951318	0.234685935	-0.211634099	200259	385628	393225	767464	205702	112956	207353	222909	416452	117254	422303	729193	602692	1440013	376638.5	12	18	2010177	6368682	1465802.625	4035714.75	0.622417	3.16822
298	100001092	Cofactors and Vitamins	Nicotinate and Nicotinamide Metabolism	trigonelline (N'-methylnicotinate)	5	0	0	0	0	0.040112314	0.040112314	2.29166812	1.246529761	2.005802133	1.698932204	17.75986018	-0.640717167	-0.849143645	-0.740902488	-0.76552914	-0.679833019	158370588	168000000	122700000	133789126	95569798	74654762	99520168	59858216	67899275	46411238	284354882.5	278200000	199600000	226314314	187685456	1	2	160874240	110273448	152026768	122257304	0.416002	0.685464
299	100001102	Lipid	Fatty Acid Dicarboxylate	dodecanedioate (C12-DC)	5	0.184672207	0	0	0.314541495	0	0.314541495	5.144218153	4.763310004	2.313952242	13.99119146	5.756344435	0.218406133	0.688117657	0.231515647	0.479589768	0.486441781	679882	1021165	464495	631193.5	1078290.5	471857	712031	338287	433258.25	717360	1020230	1634998	696550	930911	1643385	1	2	759620.5	425951.625	654257	347498.7188	0.343925	0.560743
300	100001104	Amino Acid	Tyrosine Metabolism	N-acetyltyrosine	5	1.569713758	0.829187396	2.994011976	1.548511977	0.742077818	2.994011976	2.277912517	1.381110147	1.182425723	1.402279777	14.80396418	-4.83E-02	-1.042086342	-1.648900108	-0.513220546	-0.185704719	122484	138644	92393	96968	214746	90320	107004	69267	71971	144454	161460.5	176101	121586	130542	312322	2	3	126114.2578	60870.78906	116841.0859	50381.37891	0.191506	0.482664
301	100001106	Xenobiotics	Xanthine Metabolism	1 3-dimethylurate	5	2.770083102	3.482587065	3.393213573	3.000241955	3.309265945	3.482587065	9.584387498	1.349579827	0.949726662	1.13716171	1.068891624	-1.012229225	-1.691541818	-1.683930497	-1.558173897	-2.077929046	553878	467263	511933	486822	836384	314258	299870	319362	289168	481799	902825	713227	763622	760208	1574941	6	3	533915.4375	338448.125	508343	333208.375	0.388797	0.633898
302	100001108	Xenobiotics	Xanthine Metabolism	3-methylxanthine	5	1.662049861	0.663349917	0.798403194	1.040406484	0.481347774	1.662049861	3.754634626	2.494017697	1.709873987	2.406394653	4.193662445	-0.455299102	-0.936422206	-1.298381276	-1.903853778	-1.678117164	1343148	3093034	2396967	2473734	4769918.5	801158	1941973	1534015	1478138.75	2685222	2221654	4899136	3612253	3974468	8521116.5	1	2	3179691	2469372.25	3237167.75	2150351	0.496895	0.776608
303	100001112	Lipid	Fatty Acid Monohydroxy	3-hydroxylaurate	5	0.27700831	0	0	0	0.040112314	0.27700831	1.465268248	1.010008203	1.359590614	2.458464074	3.182329208	-0.493056662	-0.300426305	-0.172914796	-1.71E-02	-0.267718316	1165138.5	2524116	1395242	1815185	3099451.5	696660	1900001	946064	1202004	2062496	1870397	3319453	2055122	2777460	4591050	1	2	2468723.5	1824451	1619881.25	1008751.875	0.450095	0.739026
304	100001121	Cofactors and Vitamins	Vitamin B6 Metabolism	pyridoxate	5	0	0.165837479	0	0	0.020056157	0.165837479	19.74436528	5.114797623	8.720266263	19.25916108	47.2540192	1.773925536	1.120450688	1.44058555	2.222826158	2.11866229	2182369	1398678	1111682	1334917	3691874	1601970	1111467	901260	977780	2474102	3168432.5	1858814	1444555	1829544	5699985	1	2	2516151.75	4335843.5	3127782.5	9270973	0.402852	1.7232
305	100001126	Peptide	Gamma-glutamyl Amino Acid	gamma-glutamylvaline	5	0	0	0	0	0.020056157	0.020056157	0.973624012	0.670956473	0.437533766	0.927327998	35.34584387	-0.567258931	4.88E-02	-0.294408075	9.14E-03	0.54594725	4029863	378170	429061	327855	516256	3194118	318456	355244	266882	397376	5053625.5	451804	498565	399121	711397	1	2	348412.5313	103272.75	340921.5	104397.5547	0.137636	0.296409
306	100001145	Lipid	Fatty Acid Monohydroxy	3-hydroxysebacate	5	20.31394275	51.74129353	70.05988024	26.7602226	17.54913759	70.05988024	4.500035704	3.643032047	3.405942492	6.783933889	NA	7.54E-02	0.540929486	1.194181323	-8.89E-02	NA	96876	174423	95126	87517	188526	63713.5	117239	61284	57298.5	106391.5	152366.5	313448	159219	137444	343142	31	34	111082.8984	81441.91406	112784.3984	73883.84375	0.458494	0.733163
307	100001148	Lipid	Fatty Acid Monohydroxy	5-hydroxyhexanoate	5	33.88734995	21.89054726	32.93413174	7.500604887	20.89851584	33.88734995	1.07822713	1.242720335	0.776200015	1.486439349	NA	-0.210145415	-0.871717306	-0.405546506	-0.668322205	NA	177543.5	399157	254488	243632	271878.5	138837.75	283538	176521	173526	187498.5	238971	549738	374024	357891	391913	19	9	304763.25	155803.4844	298082.0625	190185.9844	0.362588	0.511228
308	100001149	Amino Acid	Leucine Isoleucine and Valine Metabolism	3-methylcrotonylglycine	5	22.80701754	23.05140962	11.37724551	18.48536172	100	100	0.758263527	0.746451486	1.152012905	0.99882407	NA	-0.746588334	-0.716957104	-1.049886362	-1.065393278	NA	251739	247136	231376	228614	NA	180134.75	181646	173111	168366	NA	324266.25	330533	308734	304295	NA	32	47	260590.4063	126609.9688	250373.3125	130788.2031	0.351662	0.485858
309	100001150	Lipid	Fatty Acid Metabolism (also BCAA Metabolism)	propionylglycine	5	6.278855032	46.93200663	21.55688623	6.169852407	3.128760529	46.93200663	0.191940997	2.397988393	1.040020339	3.406320424	2.166484901	-1.480563816	0.191239287	-0.666086378	-1.104790274	-1.614665122	217740	209938	190108	175075.5	281218.5	142248.5	112690	114978	114738.25	167095.25	303825	312466	288358	275145.5	509097.5	7	10	257621.5313	199248.5313	240831.1719	169710.4375	0.391457	0.773416
310	100001151	Lipid	Fatty Acid Metabolism (also BCAA Metabolism)	butyrylglycine	5	31.11726685	25.04145937	19.36127745	24.24389064	57.52105897	57.52105897	1.179276075	1.050192218	1.920029907	2.042627848	NA	-8.48E-02	-0.690155699	-0.839781388	-0.31080352	NA	105630.5	183524	146564	126070	144949.5	75947.5	128423	96065	90936	109927.75	136225	250525	217088	180894	190466.5	40	35	145709.5313	96104.01563	139598.3906	78979.96094	0.284141	0.659559
311	100001162	Lipid	Fatty Acid Metabolism (also BCAA Metabolism)	propionylcarnitine (C3)	5	0	0	0	0	0.020056157	0.020056157	2.354442284	1.003953439	1.036089858	3.501096491	1.420590745	-0.452049225	6.84E-02	4.31E-02	-4.17E-02	-8.39E-02	45154661	51040639	54770940	66615831	39023037	36382742.5	40693380	44251030	53266385	23830496	57124920	65096511	69195618	83312044	64297892	1	2	71432008	25365488	66504236	28055698	0.187807	0.3551
312	100001167	Amino Acid	Urea cycle Arginine and Proline Metabolism	pro-hydroxy-pro	5	0.27700831	0.663349917	0.798403194	0.072586499	0.100280786	0.798403194	1.472389113	1.130253515	0.879811294	2.60755438	24.43954053	-0.641723658	-4.256532614	-4.223631986	-1.965313927	-1.171207739	14679645.5	21812647	19313913	20466693.5	14147822	10728790.75	16193474	14883985	15928586.5	9983153	20101337.25	29068702	24322231	26597681	20786279	1	2	21988298	9297030	22711518	10726732	0.235254	0.422817
313	100001170	Amino Acid	Leucine Isoleucine and Valine Metabolism	3-hydroxy-2-ethylpropionate	5	0.184672207	0	0	0	0.080224629	0.184672207	1.254521618	0.946873929	0.845124709	1.297339492	40.79969808	-0.439294268	8.17E-02	-7.41E-02	7.53E-02	1.03E-02	879822	3148209	2356124	2523220	1682668	667453	2599367	1950956	1986566	1141127	1151463	3961115	2884252	3159616	2495711.25	1	2	2617489.25	921955.5	2588174	936874.3125	0.209665	0.352229
314	100001178	Lipid	Fatty Acid Dicarboxylate	3-carboxy-4-methyl-5-propyl-2-furanpropanoate (CMPF)	5	0	0	0	0	0.020056157	0.020056157	1.463989865	1.606560564	8.090109443	2.578653093	3.009601314	-1.273210386	-0.66851133	-0.863690095	-0.865234136	-1.01492862	98821076	76696437	37109371	38436884	69438111	63358633	47505926	20933807	19422756	38941291	150375242	118800000	55931591	66151745	117240306	1	2	48182164	40015600	49885544	42506488	0.386019	0.830506
315	100001181	Lipid	Long Chain Polyunsaturated Fatty Acid (n3 and n6)	docosapentaenoate (n3 DPA 22:5n3)	5	0	0	0	0	0.040112314	0.040112314	2.168209203	1.544521467	1.429975923	2.504875138	2.072839355	-0.436812535	-0.247241725	-0.155401081	0.11927509	-4.99E-02	15715555	48906578	35471115	12896226	34953655	9091725	33732936	24292078	8616612	19020824	28556918	68443504	50065640	19019472	82146962.25	1	2	15018994	9030039	11937403	8930809	0.378601	0.601241
316	100001182	Lipid	Long Chain Polyunsaturated Fatty Acid (n3 and n6)	docosadienoate (22:2n6)	5	1.754385965	0	0	0	0.060168472	1.754385965	1.7327638	1.463179536	1.324235625	2.249430468	1.870101451	-0.962754563	-0.130958517	0.258014255	0.121469748	0.222372559	1126498.5	1771776	1888508	613916	1531844	561279.75	1214644	1457233	443554	896217	2086195.5	2728939	2445053	846872	3665770.5	1	2	655100.3125	311285.4688	568376.8125	304110	0.31412	0.475172
317	100001193	Lipid	Long Chain Polyunsaturated Fatty Acid (n3 and n6)	adrenate (22:4n6)	5	0.369344414	0	0	0	0.040112314	0.369344414	1.180604301	1.048144684	0.608190261	2.476359335	1.839071019	-1.142058084	-1.070983622	-0.809194268	0.393741162	-0.190388867	16997777	19972295	19271629	6641378	20629987	11324262.5	15179438	13957197	4443827	13292060	23048274.5	25757362	24137165	10781727	42115468.75	1	2	8383136	6160729	6974523	6054859	0.422322	0.734896
318	100001195	Lipid	Long Chain Polyunsaturated Fatty Acid (n3 and n6)	docosatrienoate (22:3n3)	2	NA	NA	NA	23.75998064	14.50060168	23.75998064	NA	NA	NA	1.907723193	1.357872295	NA	NA	NA	-0.812155679	-1.270390821	NA	NA	NA	367988	1054959	NA	NA	NA	249141	559021.5	NA	NA	NA	564591	2220044	30	40	443501.375	264473.3438	372203.9375	258897.4219	0.41464	0.59633
319	100001197	Lipid	Medium Chain Fatty Acid	10-undecenoate (11:1n1)	5	0	0	0	0	0.020056157	0.020056157	1.034263951	0.722039691	0.945274113	1.096325779	0.978821828	-0.826447781	-0.248739719	-0.20968676	-0.499244844	-1.061493565	5214148	13810739	11230757	12338900	14896024	3738118	10898733	8747717	9294726	11025587	6916010.5	16732865	14767106	16241809	19866119	1	2	14115838	5497732.5	11991170	5144989	0.284923	0.389473
320	100001198	Lipid	Long Chain Monounsaturated Fatty Acid	myristoleate (14:1n5)	5	0	0	0	0.798451488	0	0.798451488	1.83233639	1.69683233	1.642937259	3.249441594	2.04418825	-0.745307239	-0.2265419	2.75E-02	-0.554608106	-0.341530445	35091547	71615901	48451067	43043757	75616733.5	19876646	52891513	34516008	27336173.75	49578310	55991186	99956716	68873139	64942127.25	114084276	1	2	52694100	33340902	41761756	32941134	0.398385	0.632726
321	100001207	Amino Acid	Histidine Metabolism	4-imidazoleacetate	4	NA	8.457711443	13.57285429	32.22840552	21.78098676	32.22840552	NA	2.371624988	0.283795786	3.632421443	NA	NA	-2.242798035	-1.647139038	-0.245488752	NA	NA	1565536	1333924	550813	1253899	NA	1168669	975353	412459	668871.75	NA	2112562	1758326	741085	1887831.5	39	51	631274.5625	524009.7813	656802.6875	598931.25	0.408001	0.830082
322	100001208	Amino Acid	Histidine Metabolism	1-methyl-4-imidazoleacetate	5	0	0.165837479	0	0.266150496	1.103088648	1.103088648	4.519186544	10.89205996	4.08882179	6.642243805	23.93110129	1.348712687	1.145418262	1.014647914	-0.396640175	-3.834540329	4039341	5507189	4803908	4097772.5	3135225	2745115	4517485	3926888	3329588.5	1729193.5	5407406.5	6926811	5711207	5059529.75	4614397	1	4	4344819.5	1429972.125	4334162.5	1474597.25	0.194605	0.329121
323	100001211	Lipid	Fatty Acid Dicarboxylate	sebacate (C10-DC)	5	5.632502308	6.633499171	30.93812375	11.34768933	3.088648215	30.93812375	3.971901243	4.481880858	3.724430959	15.92915696	7.392843657	-0.604051688	-0.335092921	-0.228969857	0.200676083	0.122893773	125074.5	213890	99418	115646.5	213580	85126.75	143555	72124	81809.25	141781.75	213871.5	345265	141499	170213.75	327232.5	21	31	139891.2344	87586.59375	545364.5	1710576.875	0.536173	0.626105
324	100001229	Lipid	Long Chain Polyunsaturated Fatty Acid (n3 and n6)	stearidonate (18:4n3)	5	0.461680517	0	0	0	0.040112314	0.461680517	2.352301781	3.833045303	2.364625284	6.363652497	2.685327517	-0.68307852	-0.101361653	9.47E-02	2.18E-02	-0.104460494	2605930.5	4499054	2940159	2499810	5336141.5	1658027.5	3209240	1873478	1708792	3479296.75	4117458.75	6209874	4290370	3647337	8190091.75	1	2	2936259.25	1646028.375	2441011.75	1861970.125	0.39831	0.560587
325	100001232	Lipid	Medium Chain Fatty Acid	5-dodecenoate (12:1n7)	5	0.738688827	0	0	0	0.100280786	0.738688827	2.846391078	2.733859423	2.530986322	7.782815818	3.369374884	-1.699614743	0.300362536	0.218623943	0.30414412	-0.225467695	4239887	9314619	5635310	7336704	9081373	2593249	6629110	3977629	4917066	5961973	6572905.5	12786467	8026984	11236909	13827753	1	2	9430605	6356951.5	7473689	6189718.5	0.385062	0.674077
326	100001247	Lipid	Fatty Acid Metabolism (Acyl Carnitine Medium Chain)	octanoylcarnitine (C8)	5	0	0	0	0	0	0	12.09796823	6.216745681	5.075959192	7.779257011	7.971895859	-0.419921384	0.733395262	0.647652441	0.659530693	0.416517361	30034896	34223109	18370691	24968797	23489234.5	20026831.5	25442219	13592565	17674524	13737811.25	42437069	47400258	26588953	36752194	41373186.5	1	2	33029910	20302390	24388800	20583590	0.390993	0.614667
327	100001251	Lipid	Fatty Acid Metabolism (Acyl Carnitine Medium Chain)	decanoylcarnitine (C10)	5	0	0	0	0	0	0	6.765439941	3.082433544	4.542976668	6.983567473	5.956621642	-0.332443062	0.213913804	0.498511299	0.408596576	0.22922019	24991187	35960978	11052627	33277136	23169238	16105157.5	24820876	7925077	21403802	13885558.75	38311894.5	52853039	16124770	51904854	39152449	1	2	49813048	29359258	35164640	25784292	0.419607	0.589389
328	100001253	Amino Acid	Glutamate Metabolism	N-acetylglutamine	5	3.878116343	0	0.399201597	0.532300992	0.140393101	3.878116343	5.138116437	1.546111951	1.516004105	58.75556105	NA	-6.37E-03	0.333509157	0.102040913	-0.350909257	NA	119619	729424	342726	385655	367056	86216	551384	240124	274845.5	236939	178327	949325	485857	565392	598574	16	14	494004.0625	269856.9375	487153.5938	278844.5313	0.193702	0.546265
329	100001254	Amino Acid	Tryptophan Metabolism	N-acetyltryptophan	5	0.184672207	0	0	0	0.040112314	0.184672207	7.184190295	1.446001937	1.92779336	3.156561885	25.84848314	-1.09E-02	1.93E-02	6.32E-02	-0.124950992	1.88E-03	144269	763080	612072	1143788	476361	104929	589769	480115	869152	350817.5	189287	966778	807162	1515757	649814.75	1	2	1417157.5	627957.625	1356023	635990.1875	0.190747	0.443111
330	100001256	Amino Acid	Phenylalanine Metabolism	N-acetylphenylalanine	5	2.677746999	0	0	0.338736995	0.180505415	2.677746999	11.44578245	2.287892672	15.96724133	14.88362447	6.495345473	-0.162372435	0.59424873	1.259520615	7.99E-02	-0.466291069	213568	839657	529334	613962	433228	155571.75	678109	414786	469667	317619	294004.25	1082378	687071	819160.5	595104	1	2	753714.9375	300976.625	690372.125	311359.5	0.2019	0.399324
331	100001257	Amino Acid	Alanine and Aspartate Metabolism	N-acetylasparagine	2	NA	NA	NA	3.242196951	4.131568391	4.131568391	NA	NA	NA	62.66923494	NA	NA	NA	NA	-0.718215368	NA	NA	NA	NA	221842	175730.5	NA	NA	NA	151349	99284.75	NA	NA	NA	315179.5	299690.75	8	6	272925.6563	145007.6563	269850.7188	141723.4219	0.28696	0.531308
332	100001263	Lipid	Lysophospholipid	1-palmitoyl-GPC (16:0)	5	0	0	0	0	0	0	-0.435840227	0.147914272	0.404142914	0.496033439	0.153936465	-2.938987906	-0.410970318	-0.272178061	-8.48E-02	-11.05119496	905364030	541300000	504500000	515156956	772376923	780319266	479900000	438200000	452105225	574051436.5	1034240697	589800000	576200000	587974988	1028092229	1	2	526214080	91187904	530350112	109020728	0.122101	0.173291
333	100001266	Amino Acid	Urea cycle Arginine and Proline Metabolism	N-acetylarginine	5	0	0	0	0	0.020056157	0.020056157	1.263148205	1.220023902	1.103212959	1.388768955	52.00342004	-0.410956168	0.106283791	0.125119151	0.136475203	0.834307692	5237534	5975078	5441325	9113585	3950590	3792814.5	4633771	4386927	7028196	2539039	7070485.5	8066529	7133447	12061027	6121696	1	2	10231480	3676952.5	10589586	4601009.5	0.165533	0.359376
334	100001267	Xenobiotics	Food Component/Plant	piperine	5	1.385041551	0.663349917	0.998003992	0.798451488	0.36101083	1.385041551	5.942235302	3.109506989	3.332826278	4.112577074	3.848886932	-0.760134157	-1.164555923	-1.468653623	-1.262753216	-1.133218149	15577147.5	17371300	24620226	19060845	25378424	5430951.25	6836336	11994225	8043092.75	10509560.25	37782185.5	34842691	49845593	38854680	52399377.25	2	3	27115118	28555666	32851538	50353344	0.641477	1.05313
335	100001269	Lipid	Sterol	campesterol	5	30.10156971	54.89220564	16.16766467	36.48681345	24.66907341	54.89220564	2.374967479	2.04840449	1.848820642	2.259467091	NA	-0.134177697	0.536406188	-0.789760297	8.56E-02	NA	534503	410233	584454	268784	678836.5	347848	260835	351491	165131	397919.5	786872	668579	1004127	459033	1088178.75	58	61	291334.5938	195012.7344	295687.4375	226282.0938	0.394882	0.669377
336	100001270	Lipid	Fatty Acid Metabolism (Acyl Carnitine Long Chain Saturated)	myristoylcarnitine (C14)	5	0.184672207	0	0	0	0.020056157	0.184672207	1.544098646	1.616907615	1.472713179	8.040590922	3.359507434	-0.779816937	8.24E-02	0.107077148	0.376565984	0.251350893	4547026	5806396	2084887	3977328	3857965	3257734	4118327	1534292	2679302	2815643	6352548	7152483	2859537	5519897	5539136	1	2	4982210.5	2209239.5	4186869	1841215.5	0.274597	0.443426
337	100001271	Lipid	Lysophospholipid	1-stearoyl-GPC (18:0)	5	0	0	0	0	0.020056157	0.020056157	0.149818638	0.296479783	0.724413846	0.296681449	0.211803676	-1.953046568	-0.487224142	-0.215512517	-0.511662253	-5.272205697	324796843	192400000	192300000	212954690	294437746	251572887	163800000	163900000	180829114	243482444	394971898	225200000	222700000	246238073	371354425	1	2	213335744	46994948	214886864	54511800	0.144748	0.220286
338	100001272	Lipid	Lysophospholipid	1-oleoyl-GPC (18:1)	5	0	0	0	0	0.020056157	0.020056157	0.500978281	0.551853861	0.896453016	0.809561996	0.732280807	-1.647288345	-0.214342064	-4.13E-03	-0.150142509	-4.036976794	217454689	150100000	147400000	152489988	225258306	174953290.5	127700000	119800000	126419681	180256810	264633996.5	177200000	175200000	182553387	296621665	1	2	157453008	41671748	155298144	41096316	0.15751	0.264661
339	100001274	Amino Acid	Glycine Serine and Threonine Metabolism	N-acetylthreonine	5	0	0	0	0.0241955	0.280786201	0.280786201	4.641776706	1.687629176	1.985908634	0.880484888	32.27788103	0.414758733	0.536753504	-0.125823764	-2.918587226	-0.312056502	2377012	3858826	2619970	1766185.5	5677751.5	1756005	3285137	2284551	1401968.25	4069750	2983252	4558838	3028282	2316849	13084260.75	1	2	2223435.5	954952.1875	2197129.25	916828.3125	0.264483	0.429494
340	100001276	Amino Acid	Leucine Isoleucine and Valine Metabolism	N-acetylisoleucine	5	1.200369344	7.131011609	15.96806387	7.234454391	100	100	1.494985456	0.576073591	0.198726339	0.492333018	NA	-0.396887839	-1.347696962	-1.018321663	-1.894672676	NA	116345.5	157596	105178	114361	NA	92005.5	128432	82067	89236	NA	144044.75	187941	138410	151416.5	NA	7	8	143238.0313	53742.70703	131805.8906	48489.95313	0.247549	0.375199
341	100001277	Lipid	Long Chain Monounsaturated Fatty Acid	10-nonadecenoate (19:1n9)	5	0.0923	0	0	0	0.020056157	0.0923	0.927770939	1.056669808	0.982061675	1.714389176	1.306490375	-0.874563682	-0.458297612	-0.202484293	-0.166829392	-0.897640209	11583340	35590948	30360718	11255529	26649608	6814099.5	26040779	23087038	7879650	15617562	19739099	48487340	39825012	15955197	58270823	1	2	12244057	6390048	9803185	5788202	0.379217	0.52189
342	100001278	Lipid	Long Chain Monounsaturated Fatty Acid	10-heptadecenoate (17:1n7)	5	0	0.165837479	0	0	0	0.165837479	1.460267837	1.31860405	1.116110509	1.727885833	1.372343651	-0.819495219	-0.774633531	-0.16886076	-0.263514322	-0.45484697	29696281	76254421	65570735	25500360	59711661	17271401.5	52807722	50128358	17179168	34352558.25	47881515.5	106800000	86664942	36988880	115644063	1	2	29012442	16666665	21605784	14317302	0.428014	0.574466
343	100001279	Lipid	Secondary Bile Acid Metabolism	hyocholate	5	38.13481071	38.14262023	34.53093812	29.30075006	19.15363016	38.14262023	4.486386812	4.788429464	2.469069622	5.102756507	8.228502127	0.175982	0.234341503	-7.58E-02	-0.145620757	-0.505615603	108323	121748	100177	99668.5	151953	63943	64006	57786	65867.5	85404.5	181162.25	227922	160707	164840	273154	29	39	145776.6875	127144.9375	123753.1875	119089.9453	0.413352	0.87219
344	100001287	Lipid	Androgenic Steroids	epiandrosterone sulfate	5	0.461680517	0.497512438	0	0.0241955	0.040112314	0.497512438	1.621014987	1.798505898	1.334137644	1.794406353	1.482339874	-1.441823932	-0.922643323	-1.093532032	-0.999019333	-1.265670833	3168963.5	2510090	5185839	3724354.5	7325892.5	1651433	1197191	3166612	2114725.5	4205232.5	5319692	4387248	7838139	5928204.25	11998574.5	1	2	4609770.5	3692505.25	4357609	3485683.75	0.237613	0.801017
345	100001293	Amino Acid	Histidine Metabolism	N-acetylhistidine	5	4.339796861	0	0.399201597	0.193563997	0.040112314	4.339796861	0.878419636	1.230128831	0.942716598	1.487001277	47.18385024	-1.986425823	-6.47E-03	-0.48323693	-0.459182022	0.756084338	703179.5	499740	332596	281660	194420.5	537051.75	367587	240481	204940	128535.25	938740	640588	436676	395073	657514.5	2	2	323321.4063	155535.1563	337416.8125	150884.2344	0.32652	0.481054
346	100001294	Peptide	Gamma-glutamyl Amino Acid	gamma-glutamylglycine	5	0	0	0	0	0.020056157	0.020056157	1.263719365	1.26075419	1.319860508	1.481517675	1.216945069	-0.63771991	0.205538139	0.300543554	0.378562302	-0.191436231	6551753	8555187	9901570	6300378	6164461	4584469.5	6710892	8308517	5084802	4315694	8556231.5	11089443	12127908	7953479	8116571	1	2	7032584	2419705	7208380	2687259.25	0.121369	0.344071
347	100001295	Peptide	Gamma-glutamyl Amino Acid	gamma-glutamyltryptophan	5	4.432132964	0.497512438	0.399201597	2.153399468	4.031287605	4.432132964	1.455083853	0.450490637	0.419531599	1.00703102	NA	-1.58132335	-0.704116473	-0.78477485	-1.558197124	NA	185833	238237	202429	201935	113940	145942.5	190479	164140	152589.75	77052	235602	287112	241125	256294	168032	2	2	221522.6563	65289.53516	218581.1719	73372.05469	0.222664	0.294731
348	100001296	Xenobiotics	Food Component/Plant	stachydrine	5	0	0.165837479	0.199600798	0	0.340954673	0.340954673	2.02857153	1.175566661	1.343233599	1.470969244	1.654550019	-0.591148602	-0.576065206	-0.793722243	-0.744870753	-1.122292426	371955777	427600000	458200000	409420012	306492759	128540766	116300000	158400000	143946687	105323968	830684566.5	943100000	892200000	783342370	682020093	1	2	701516608	567891456	664372416	563497088	0.530111	0.80952
349	100001300	Amino Acid	Leucine Isoleucine and Valine Metabolism	alpha-hydroxyisovalerate	5	0	0	0	0	0.020056157	0.020056157	5.887501395	6.256665977	6.28402918	10.9923195	6.284900095	0.698837861	1.212957339	0.755526405	0.977024394	0.911718343	24860698	15385608	17270378	17601379	12850816	17935798	12278436	13307911	12873781	8283675	34250510	21328916	23468227	24709451	20184678	1	2	21568388	15999870	20853576	12606476	0.194458	0.74182
350	100001309	Xenobiotics	Drug - Psychoactive	hydroxybupropion	2	NA	NA	NA	99.709654	99.09747292	99.709654	NA	NA	NA	19.60331698	17.62667724	NA	NA	NA	17.77270962	13.8056885	NA	NA	NA	146753119	22378210	NA	NA	NA	97248127.75	154629	NA	NA	NA	165269385.5	73232610	149	149	NA	NA	NA	NA	NA	NA
351	100001313	Peptide	Gamma-glutamyl Amino Acid	gamma-glutamylmethionine	5	0	0	0	0.0241955	0.060168472	0.060168472	30.72680167	0.714174965	0.757705478	1.557184844	-7.62E-02	0.158392673	-0.101009403	1.38E-02	-0.4890153	-0.930422131	1572086	2373644	2586738	2669837	1578970	1235175	2005987	2227002	2269955.5	1266029	1920319	2753265	2935037	3123925.25	2005168	1	2	2890800.75	782050.0625	2879546.25	708766.75	0.152387	0.270531
352	100001314	Peptide	Gamma-glutamyl Amino Acid	gamma-glutamylthreonine	5	0	0	0	0	0.240673887	0.240673887	1.226683261	0.43321439	0.809904349	0.93233784	4.03322015	-0.379878001	-0.233478858	-8.77E-02	-0.394050463	-7.073185848	2498779	4233061	4302952	6805125	3162487	1922922.5	3501500	3724404	5335109	2395190	3373877	5097692	5071987	8607225	4175771	1	2	6680555.5	2324314.75	6681739	2148135	0.191568	0.347922
353	100001315	Xenobiotics	Benzoate Metabolism	p-cresol sulfate	5	0	0	0	0	0	0	1.256382919	1.115851371	0.81819668	0.855570573	9.428706867	-1.673778391	-1.506268996	-2.749010159	-1.717176647	-1.695257033	212359673	286500000	174200000	197089382	358393185	131483729	193500000	105300000	118743697	216512818.8	319849139.5	407700000	250200000	292841379	539153584.8	1	2	215397104	130026288	218516656	130004104	0.428654	0.603658
354	100001320	Carbohydrate	Aminosugar Metabolism	erythronate*	5	0	0	0	0	0	0	10.19067027	2.073253259	2.669669093	1.812696551	NA	1.068197802	1.015046143	0.684865904	0.523859384	NA	44826248	191700000	107700000	102758330	132889026	38306446.5	168300000	96777860	83275108	107410406.3	54286692	223700000	121800000	137003278	182562356.8	1	2	115303464	51827900	118496384	42597856	0.104657	0.449491
355	100001322	Peptide	Fibrinogen Cleavage Peptide	Fibrinopeptide A*	5	63.34256694	96.51741294	96.40718563	77.98209533	84.25591657	96.51741294	8.914792323	10.39641408	13.88912613	12.08282534	11.44595167	1.610103905	6.047702845	6.009615193	2.202012892	3.105287181	64763	92131	35653	84920.5	90787	35410	44404	27169	40402	42860	125872	580795	136616	240128	216735	110	61	158936.3906	306712	739908.8125	1090555.625	0.911211	1.92978
356	100001323	Peptide	Fibrinogen Cleavage Peptide	Fibrinopeptide A des-ala(1)*	5	44.32132964	95.68822554	93.41317365	58.74667312	73.72643402	95.68822554	12.18698813	14.91117318	12.14135431	11.21028361	16.96215466	1.315721731	5.467193499	4.220843366	1.259877166	2.193387984	58413	167192	45427	113080	114176	34438	53497	27033	44766	46399	113388	779402	120177	371306	331644.75	83	50	360541.4375	887107.625	2171629.75	3084572.25	1.0509	2.46049
357	100001324	Peptide	Fibrinogen Cleavage Peptide	Fibrinopeptide A phosphono-ser(3)*	5	79.77839335	97.84411277	99.00199601	85.70045971	93.52186121	99.00199601	11.77454093	10.6323965	12.3981817	14.30744874	29.78779927	2.887036121	7.94719933	11.13627687	2.815117279	5.200965506	49926	210797	312887	99642	101531	30760	101579	139071	45684	54196	116232	324508	384177	230338	305004	130	80	157633.7188	204825.1094	662279.625	978887.9375	0.773336	1.29937
358	100001332	Xenobiotics	Drug - Analgesics Anesthetics	salicyluric glucuronide*	5	59.83379501	52.40464345	78.04391218	74.95765788	26.8752507	78.04391218	9.903061663	13.91373886	9.742936371	15.61171704	16.20089297	1.533845727	0.611077375	2.075896891	2.374331998	0.196096383	65758	182878	33613	53324	69341.5	29676	54867	22995	29232	45120	1072947	701456	87915	267937.5	108260.25	103	100	2011849.75	6928739	2256345.75	6957963.5	0.959562	3.44396
359	100001335	Lipid	Long Chain Monounsaturated Fatty Acid	eicosenoate (20:1)	5	0	0	0	0	0	0	1.233321126	1.538913936	1.203041971	1.860175828	1.761292792	-0.784336803	-0.453556787	-0.206727953	-0.11230377	-0.51949238	48078964	118800000	101300000	40573703	99351813.5	28145250	86360309	73410336	27967803	55983112.5	86332960	167000000	135100000	59464920	220288662.8	1	2	44709572	24819684	37091416	22364772	0.392457	0.555131
360	100001337	Lipid	Long Chain Polyunsaturated Fatty Acid (n3 and n6)	linolenate [alpha or gamma (18:3n3 or 6)]	5	0	0	0	0	0	0	1.598150591	1.919981981	1.48591797	1.933074839	1.550466256	-0.678540449	-0.361621305	-0.295702297	-0.171448364	-1.095847167	122218530	274400000	214900000	122469304	316793416.5	75836808.5	202000000	154200000	82337719	194488664	190388309.5	373700000	278000000	178083654	516167698.5	1	2	147205568	76283488	107089944	70001592	0.439609	0.518211
361	100001359	Energy	TCA Cycle	aconitate [cis or trans]	5	0	0	0	0	0.020056157	0.020056157	1.603031275	0.725931449	0.45470548	0.963942036	43.62713037	0.348557337	-0.323733858	-0.649980157	5.93E-02	1.348743784	36117230	27554882	18476788	24378495	52345312	26821644	23524711	15491410	19868385	39676258	46313355.5	32457029	21404678	29289312	73613489	1	2	25460380	6250386.5	25325056	6662437.5	0.137784	0.245495
362	100001385	Xenobiotics	Drug - Cardiovascular	metoprolol acid metabolite*	5	93.44413666	79.10447761	98.60279441	91.07186063	95.82831929	98.60279441	6.848038049	3.276309567	15.4796948	27.00209847	NA	4.687762139	1.794570863	9.83240253	3.404644365	NA	86549787	59824257	54502751	49855900	33314313	57342777	40256187	25379542	2911404	20129072.75	145877213.5	97076736	81279896	91451117	49238183.75	143	140	53246412	48742628	62575868	63091384	0.775436	0.915416
363	100001391	Lipid	Fatty Acid Metabolism (Acyl Carnitine Long Chain Saturated)	stearoylcarnitine (C18)	5	0	0	0	0	0.020056157	0.020056157	0.591067645	0.624043901	0.827040132	1.423298205	0.826049176	-1.562079396	-0.211314468	-9.25E-02	-0.138239881	-0.556811657	6280544	6383964	4974620	6340650	5690370	4231604.5	5068004	3959589	4563621	4160958	8691013	7686802	6075740	8574344	8159024	1	2	7481140	3087437	6998278.5	2771298.5	0.216023	0.412696
364	100001392	Lipid	Fatty Acid Metabolism (Acyl Carnitine Medium Chain)	laurylcarnitine (C12)	5	0	0	0	0	0.020056157	0.020056157	2.612540312	1.897726597	2.633383338	5.57277113	3.514624434	-0.51243126	0.165063068	0.317331033	0.25536297	9.77E-02	11155247	16400641	5604972	7488268	9531183	7421824	11305357	4083878	4923651	6473764	15842830	21660968	8360042	11468879	14645657	1	2	10562329	7149051.5	7163432	4708617	0.417639	0.676844
365	100001393	Amino Acid	Leucine Isoleucine and Valine Metabolism	isovalerylcarnitine (C5)	5	0.184672207	0	0	0	0.040112314	0.184672207	1.140268002	1.567462826	1.334367325	52.0744164	2.728491246	-1.528880921	9.86E-02	8.99E-02	0.303629257	-0.576546959	7626649	5370016	4288720	9632965	4846728	5793264	3954164	3425558	7105505	3393587.75	10290762	7110832	5483557	13025075	6738955	1	2	11501389	4617058.5	11876940	5291419	0.270946	0.401435
366	100001395	Lipid	Lysophospholipid	1-linoleoyl-GPC (18:2)	5	0	0	0	0	0.040112314	0.040112314	0.888538473	0.42733627	0.796304861	0.773946515	0.741340722	-1.198550436	-0.348945455	-0.152328327	-0.294212696	-0.288326926	244116446	188200000	198100000	183446517	274588548	191653817.5	154100000	155900000	145108053	212067735.5	311635416.5	230500000	237700000	229788948	364846804.8	1	2	198977488	67077760	193236688	64427548	0.195633	0.337112
367	100001396	Xenobiotics	Xanthine Metabolism	7-methylxanthine	5	12.28070175	0.331674959	0.598802395	0.846842487	0.521460088	12.28070175	3.188616253	4.199914637	2.279576244	2.967008743	40.44664333	-0.681006174	-0.815179232	-1.143076304	-0.823706695	-0.715186894	1199693	2558803	2466141	1902022	1831939.5	778967.25	1542991	1550457	1152670.25	1108196.25	1865233.5	4128740	3651531	3133949.5	2953488	2	2	2301894	1806101.625	2398940.5	2145487.25	0.513795	0.784615
368	100001397	Xenobiotics	Xanthine Metabolism	1 3 7-trimethylurate	5	8.217913204	8.457711443	11.17764471	6.774739898	11.13116727	11.17764471	3.223908376	1.931333592	1.683084015	2.943378597	55.66008907	-0.645572906	-0.756319211	-0.789303868	-0.792333705	-1.213980182	234224	183448	134721	203664	329435	113201.5	98162	72296	103395	119377.5	510827.25	310510	242099	376390	1178673.5	9	5	312298.5313	246781.375	262329.5625	235742.5625	0.523986	0.79021
369	100001398	Xenobiotics	Xanthine Metabolism	3 7-dimethylurate	5	14.95844875	31.34328358	22.55489022	13.2833293	14.90172483	31.34328358	3.107650023	3.701436213	2.524223899	2.682982609	NA	-0.485356898	-0.273724342	-0.387942838	-0.351116457	NA	97526	113501	91734	78471.5	238505	65721	78617	55814	49649.75	120586.5	152089	168351	143709	130711.5	545917.5	22	16	118781.8594	112493.1328	102387.7656	81710.13281	0.485685	0.947057
370	100001399	Xenobiotics	Xanthine Metabolism	1 7-dimethylurate	5	0.923361034	0.497512438	1.19760479	0.871037987	0.762133975	1.19760479	0.804088167	0.634063664	0.67110667	1.16118219	47.90329492	-1.581008473	-1.958328821	-1.996111713	-1.735456885	-2.17777889	2079629	2719886	1930920	1902678	3669262	1183427	1813699	1220936	1075043	2055642.5	3291940	3961925	2762142	2907183	6416764.25	1	3	2279645.5	1344302.625	2098087	1268727.375	0.455513	0.589698
371	100001400	Xenobiotics	Xanthine Metabolism	1-methylurate	5	1.385041551	0.165837479	1.19760479	0.217759497	0.601684717	1.385041551	1.773022805	1.224320431	1.256036453	1.600620228	11.40846058	-1.130353417	-1.297973253	-2.40398863	-1.25827513	-1.508590543	1993914.5	5218879	5697562	4762380	4072760.5	1006483	3017489	3419346	2643983.75	1954821.25	3386401	8183262	8247994	7867201.5	7914906.25	2	4	5588222	4124441.5	5236265.5	4345872	0.422006	0.73806
372	100001402	Xenobiotics	Xanthine Metabolism	5-acetylamino-6-formylamino-3-methyluracil	5	6.740535549	4.975124378	1.596806387	12.82361481	1.38387485	12.82361481	2.389774992	3.005311502	2.222888597	2.728689157	NA	-0.635769522	-1.0144093	-0.418717431	-0.637505222	NA	399386.5	1061895	2678307	1731374	2058889	191124	498404	1337429	881561.5	795154	937496.5	2352940	6749327	3694271.5	5418083	30	30	2704177	2693265	2326961.5	2357431	0.502719	0.995965
373	100001403	Xenobiotics	Xanthine Metabolism	5-acetylamino-6-amino-3-methyluracil	5	1.292705448	0.497512438	0.598802395	0.822646988	0.541516245	1.292705448	1.730243681	1.453184203	1.562073524	1.668229934	NA	-1.330592013	-2.541076452	-2.210817128	-1.966728686	NA	1670161	12272865	9501286	6197551	8772427	960441	8105618	5846088	3690129.5	5012746.5	2770588	18311696	14816303	9828680	14576797	1	2	7438999	4882415	7880738	6360471.5	0.385801	0.656327
374	100001405	Xenobiotics	Xanthine Metabolism	1-methylxanthine	5	4.06278855	2.487562189	3.193612774	1.500120977	1.363818692	4.06278855	2.439274847	1.668851448	1.292553441	1.381507735	38.99436566	-1.014982298	-1.570968083	-1.606411947	-1.779666645	-1.865622036	2345789	1889632	2556026	2697078	4778073	1357447	1107605	1434963	1503686	2487725	4136413.5	2829519	3862513	4453767.5	8762101.75	3	2	3482921	2556529.5	3235647	2403051.25	0.401158	0.734019
375	100001409	Nucleotide	Purine Metabolism (Hypo)Xanthine/Inosine containing	N1-methylinosine	5	0	0	0.598802395	0.120977498	6.056959487	6.056959487	3.421214961	1.795592059	0.272312598	1.353475252	50.5847604	0.184682165	0.36555088	-2.039490773	-1.41518439	-2.161178195	1453818	1384610	952903	1434944	646768.5	927199	1100087	762002	1052966.25	460372.25	1937840	1762173	1171668	1932912.5	892898.5	1	2	1797792.25	642604.6875	1798220.125	655192.875	0.234619	0.357441
376	100001412	Nucleotide	Purine Metabolism Guanine containing	N2 N2-dimethylguanosine	5	0	0	0	0	0.020056157	0.020056157	2.847485285	1.538675548	0.644010526	0.78177467	50.05660853	-0.176392983	0.364578333	-3.87E-02	-0.582898464	3.724966426	1270040	1379577	1176915	2515077	809277	865753.5	1124810	1036737	2116615	589860	1719265.5	1716748	1338667	2947684	1149664	1	2	2729455.5	666560.5	2613599	658271.6875	0.130983	0.24421
377	100001413	Nucleotide	Pyrimidine Metabolism Cytidine containing	N4-acetylcytidine	5	4.616805171	0.165837479	0	12.55746431	1.303650221	12.55746431	3.107867993	1.589659118	2.029358181	1.019711405	47.90828924	-1.355208592	-0.449213543	0.109639365	-1.370049792	-0.829926259	1118784	172648	160009	130102.5	190753	690096	124160	125964	87122.25	124494	1703131	235740	201725	185463.75	328264	25	29	154329.1406	92000.25	134618.3438	75454.35156	0.260723	0.59613
378	100001415	Nucleotide	Purine Metabolism Adenine containing	N6-carbamoylthreonyladenosine	5	2.308402585	0	0	0.266150496	0.240673887	2.308402585	3.089263653	1.790955504	0.658825423	1.281478733	50.39059696	-0.231639049	0.574539724	-0.496139041	-1.479277881	2.631087599	85137	194940	124944	118816.5	184923	67240.5	162211	105341	91417.5	140598.5	104137.75	233072	150382	152002	234204.5	1	2	145962.7344	47664.84375	144368.6719	47009.18359	0.108464	0.326555
379	100001416	Nucleotide	Pyrimidine Metabolism Orotate containing	orotidine	5	1.939058172	0.165837479	0	0.290345996	1.985559567	1.985559567	13.7692685	8.520348952	14.73725889	20.31478014	NA	3.562547925	2.246407891	1.549897186	1.186765654	NA	128016.5	937090	652427	681655	443932	100951.25	729847	515224	505125	298557	172603.25	1278998	815578	933477	883024	3	2	996649.9375	3274602.75	985615.25	2707468.25	0.194649	3.28561
380	100001417	Peptide	Acetylated Peptides	phenylacetylglutamine	5	0	0	0	0	0.020056157	0.020056157	1.178935345	0.988735594	0.673568492	0.559984059	58.29513496	-0.647344488	-0.655979464	-1.502950642	-1.059537874	-0.604253074	75018101	53969670	44869636	78674023	35037190	43225659	38126519	30304940	53338956	22008696	114113628.5	71032651	57455103	108845287	51226653	1	2	86632304	40428276	82473656	43098768	0.336475	0.466665
381	100001423	Xenobiotics	Benzoate Metabolism	4-hydroxyhippurate	5	0.0923	0.165837479	0.199600798	0.0241955	0.180505415	0.199600798	5.57632239	15.44588832	4.695634039	5.546034816	68.38213815	0.697488443	0.879670774	0.829082487	0.714172554	0.867667497	669163	901309	575558	603357	1108191	429073	643110	402667	400339.5	699028	1077042	1360611	845176	980908.25	1854496	1	2	954949	896171	786324.3125	682471.3125	0.464025	0.938449
382	100001425	Nucleotide	Pyrimidine Metabolism Uracil containing	5 6-dihydrouridine	5	0	0	0	0	0.040112314	0.040112314	3.854713698	1.898272951	1.089434828	1.308967947	41.85398783	0.197257217	0.588347482	9.46E-02	0.240674099	1.097026013	2079085	4112511	3113398	2418601	3892369.5	1409185.5	3551807	2846219	1954005	2996326	2749680	4785348	3443376	3095130	7817014.5	1	2	2838921.5	881089.25	2798530.25	903677.75	0.103993	0.310361
383	100001426	Nucleotide	Pyrimidine Metabolism Uracil containing	3-(3-amino-3-carboxypropyl)uridine*	5	14.03508772	0	0	1.693684975	0.160449258	14.03508772	2.890348526	1.758418819	1.284020844	1.430229649	49.2946362	-0.127104201	0.378520917	-0.230686642	-0.938956241	2.667618492	45585	85557	66018	58530	91398.5	36611.5	69977	58327	46595	70080.75	56348	102459	75759	72059	125741.75	5	5	66274.19531	21926.78711	67410.09375	20404.33594	0.148013	0.33085
384	100001431	Lipid	Monoacylglycerol	1-pentadecanoylglycerol (15:0)	2	NA	NA	NA	94.96733608	100	100	NA	NA	NA	21.08813155	NA	NA	NA	NA	5.699272985	NA	NA	NA	NA	109283	NA	NA	NA	NA	79750	NA	NA	NA	NA	166097.5	NA	142	141	102068.8594	44815.19531	112550.25	60194.58203	0.654603	0.439068
385	100001433	Lipid	Monoacylglycerol	1-arachidonylglycerol (20:4)	5	20.86795937	7.960199005	25.1497006	22.84055166	4.833533895	25.1497006	3.385170025	1.672129272	6.249933651	10.88863174	38.23348577	-0.395901465	-0.94078082	-0.329966509	-0.538744468	-0.635066813	350038	319561	197484	127485	516495	197798	214485	134090	95963	286071	791712	496566	282756	175041	925316	42	55	134213.1094	70377.82813	136207.3594	78623.4375	0.344021	0.524374
386	100001435	Lipid	Monoacylglycerol	1-linolenoylglycerol (18:3)	5	31.30193906	13.26699834	35.72854291	39.36607791	32.49097473	39.36607791	5.729344623	1.02489336	13.041141	4.525576221	1.746371427	-0.481398154	-1.172346209	-8.83E-02	-6.33E-02	-0.408569998	266940.5	369355	278638	174715	389233.5	162749.75	254578	189190	117184.75	246309.5	522204.75	516044	392042	260241.25	632833	46	37	208229.2813	122097.9297	200388.6875	120827.0547	0.400049	0.586363
387	100001437	Amino Acid	Glutathione Metabolism	cysteine-glutathione disulfide	5	14.86611265	0.497512438	4.99001996	0.846842487	0.280786201	14.86611265	2.373811153	0.536049828	2.167279869	0.921691634	NA	-0.455894034	-2.131865838	-1.542796718	-1.636069324	NA	478124	3879009	1621447	3751949	3890146	294667.5	2718814	913654	2282718.5	2511963.5	740626.5	5237627	2503414	5705728.5	5956800	1	2	4670918	2588545.25	4953697	3032587.25	0.297179	0.554183
388	100001446	Nucleotide	Pyrimidine Metabolism Uracil containing	5-methyluridine (ribothymidine)	5	0	0	0	0	0.020056157	0.020056157	-0.132513571	0.150907711	0.535894306	9.17E-02	0.211920369	-1.601518477	-0.53598941	5.53E-02	-0.974178626	-1.224930891	689326	1134453	1032477	1030499	1224307	532433.5	1033381	920265	779524	948586	867347	1246445	1139695	1286393	2114037	1	2	1184088.25	350804.5313	1195127	356147.25	0.105483	0.296266
389	100001452	Amino Acid	Leucine Isoleucine and Valine Metabolism	isovalerylglycine	5	3.50877193	46.10281924	43.91217565	24.72780063	11.19133574	46.10281924	2.236365447	1.45869787	2.251972025	62.75691219	66.02837632	-1.688778282	0.294078696	0.295284613	-0.365217575	-1.363481184	174354	131985	94734	120877	223861	124525	98016	70078	85237	157804.25	240576	166727	134374	170693.5	323803.25	18	32	162842.3281	88642.17188	145630.75	81361.875	0.339754	0.544344
390	100001454	Lipid	Fatty Acid Dicarboxylate	3-hydroxydodecanedioate*	5	19.75992613	6.965174129	44.11177645	10.71860634	12.13397513	44.11177645	4.0335581	3.494762341	2.894174627	8.012051883	NA	0.327130803	-0.102651804	0.344042497	-0.13180823	NA	108575	224903	119021	92219	227569	72554	153122	86982	56159.5	118968	183110	363173	166978	158319.5	485193	20	25	152511.4375	145017.4688	118824.2578	100575.5078	0.522993	0.950863
391	100001456	Nucleotide	Purine Metabolism Guanine containing	7-methylguanine	5	0	0	0	0	0.020056157	0.020056157	1.199485827	0.922204185	0.738433661	0.919286089	63.85711805	-0.867368801	0.174753552	1.15E-02	0.10136088	5.374484897	4918941	7243988	6181535	5800897	5483002	3596053.5	6179571	5395032	5064856	3229332	6239277.5	8614044	7029341	6642004	7856268	1	2	5907120.5	1362606	6012502	1195124.875	0.117523	0.230672
392	100001461	Lipid	Lysophospholipid	1-stearoyl-GPE (18:0)	5	0	0	0	0	0.040112314	0.040112314	3.006565729	1.002039045	1.566083579	0.765822658	0.876977244	-1.500676583	-0.209859192	-2.43E-03	-0.184509929	-0.173179047	10494682	6956612	5909003	7634214	10220228	8618928	5699875	4909874	6300832	8161828.25	12855191.5	8374297	7027255	9322223	12993224.5	1	2	7336728	2206696.25	7363838	2115197.25	0.169965	0.300774
393	100001462	Lipid	Lysophospholipid	1-stearoyl-GPG (18:0)	5	35.64173592	23.05140962	26.34730539	14.39632228	14.2599278	35.64173592	1.785501748	1.150815794	0.73902179	0.901889755	0.992191009	9.03E-02	-0.429302611	-0.36314858	-0.670973429	-0.87051811	100373	79233	97498	68159.5	202112	70167	56721	66984	48945.25	103038.5	149827	116720	133684	92314.75	557317	20	22	76956.28906	39043.77344	74059.27344	39906.36328	0.25328	0.50735
394	100001466	Nucleotide	Pyrimidine Metabolism Cytidine containing	3-methylcytidine	5	23.91505078	0.663349917	0.199600798	0.169368497	0.982751705	23.91505078	1.798631706	0.348844051	0.693814901	1.106834779	NA	-0.101628923	-2.081005994	-0.97677905	-0.447182886	NA	241209.5	410317	537924	536259	336711	159160.75	330482	434172	428924.75	234970	375879.75	508155	663108	666522.5	517475	1	2	586345.5	203129.7969	597855.875	246023.3906	0.1958	0.346434
395	100001468	Cofactors and Vitamins	Nicotinate and Nicotinamide Metabolism	N1-Methyl-2-pyridone-5-carboxamide	5	0	0	0	0	0.020056157	0.020056157	7.496782542	6.535997324	1.680048752	8.394871661	19.06894115	0.2554986	0.321079863	-0.552728739	0.105038542	-0.180655282	6890331	9104367	7308889	8321371	12437628	4791326	7061128	5377751	5971149	8869687	9918400.5	11747165	9254101	11293870	17010474	1	2	9932268	5442553	9410214	6044391.5	0.369061	0.547967
396	100001485	Peptide	Gamma-glutamyl Amino Acid	gamma-glutamylisoleucine*	5	0	0	0	0	0.120336943	0.120336943	1.528831031	1.006205976	0.726574021	1.349624748	46.00576384	-0.133041391	0.134593866	-0.116496713	0.118642543	0.692483736	842151	1070723	1023431	1122438	626704.5	642581.5	882007	844983	884424	500353.5	1128617	1329989	1267686	1422245	787338	1	2	1290428.75	457150.6563	1257955.125	403295.7188	0.163756	0.354263
397	100001501	Lipid	Fatty Acid Metabolism (Acyl Carnitine Monounsaturated)	oleoylcarnitine (C18:1)	5	0	0	0	0	0.040112314	0.040112314	1.079567973	0.828953067	0.817522465	1.361708202	0.678568151	-1.21921228	-4.39E-02	-9.38E-02	4.06E-03	-0.369905051	17632753	21246708	16095498	18225635	21393478.5	12969560	16169656	13381675	12239215	16491557.5	25254226.5	25827850	19581340	24809071	29107936.25	1	2	21093864	9472058	18743786	8591761	0.180038	0.449043
398	100001502	Peptide	Gamma-glutamyl Amino Acid	gamma-glutamyl-2-aminobutyrate	5	14.12742382	5.140961857	1.19760479	0.701669489	11.15122343	14.12742382	1.931289823	0.546807409	0.772276592	2.246850761	NA	-0.805038995	-1.547070926	-1.381188926	-0.755197226	NA	395758	594896	1051623	616422.5	371382	276933.75	434189	748422	459737.75	235653.5	576891.75	813877	1382251	825122.5	533427.5	2	3	694259.3125	317280.0313	644481.3125	282121.0938	0.293331	0.457005
399	100001510	Amino Acid	Tyrosine Metabolism	phenol sulfate	5	0	0	0	0	0	0	5.720619426	4.455775874	4.133536996	4.127284245	5.581493026	0.699220217	0.546363811	0.455379885	0.709991673	0.254217696	30906503	31559767	22056659	30701136	55976677	20766338.5	20213482	16130714	20890943	36068009.75	50958045	53358645	33239430	50589066	88623243.5	1	2	40462568	29827960	40297420	34892348	0.36107	0.737174
400	100001511	Lipid	Lysophospholipid	1-palmitoleoyl-GPC (16:1)*	5	0	0	0	0	0.100280786	0.100280786	1.424842018	2.692941477	1.387165967	2.420366048	3.490728818	-1.473489934	0.123582431	0.256575759	0.396937267	0.188959108	25415473	16103472	14975889	15749711	23266016	20395066	12735062	12291140	12580430	18291491	31193404	20681217	18238910	19797197	29276888	1	2	17286676	6746436.5	16534179	6062737	0.210537	0.390268
401	100001526	Lipid	Fatty Acid Synthesis	malonylcarnitine	5	4.986149584	22.3880597	2.794411178	2.855068957	33.07260329	33.07260329	1.985953523	1.02162151	0.52709848	0.802547916	NA	-0.840707247	-0.448746066	-1.031956009	-1.32179655	NA	437398	146776	227161	292872	137118	288222	96753	155478	223400	78877	649836	222989	511058	378943	228724	5	4	339518.375	133334.6875	322218.4688	139197.6719	0.25958	0.392717
402	100001538	Xenobiotics	Drug - Analgesics Anesthetics	lidocaine	5	99.16897507	98.67330017	99.4011976	97.65303654	99.13758524	99.4011976	28.06108232	12.51395893	13.60195449	59.7376348	NA	12.71019772	9.81486428	12.97491313	9.211853702	NA	2915017	1083969	3495062	789241	2054053	2055170	568005	2426480	206058	519634.5	8186228	3236274	3937522	2787666	4687723.5	138	149	174045.7969	80300.65625	NA	NA	NA	0.461377
403	100001539	Xenobiotics	Drug - Analgesics Anesthetics	N-ethylglycinexylidide	5	99.16897507	98.83913765	99.4011976	98.71763852	99.53870838	99.53870838	14.55260169	23.5947911	13.41007008	49.15499974	NA	12.33796988	11.76911113	12.92394918	13.03378635	NA	484658	205650	489035	366736	464480	227837	190651	420282	145343	277190	2263431	263685	606501	744989	1072194	149	149	1685427	NA	NA	NA	NA	NA
404	100001540	Partially Characterized Molecules	Partially Characterized Molecules	glutamine_degradant*	5	0	0	0	0	0.020056157	0.020056157	1.241630849	1.098463774	1.051024949	1.175662953	1.094539286	-0.106491503	-9.62E-02	-8.47E-02	-5.35E-02	-0.253670776	134566204	367300000	321900000	140937820	187155795	82356559.5	220800000	181400000	88101546	109720431	229092078.5	591600000	532700000	230969341	332209979	1	2	172503536	106836824	179285808	112384728	0.187356	0.619331
405	100001541	Amino Acid	Leucine Isoleucine and Valine Metabolism	2-hydroxy-3-methylvalerate	5	1.569713758	0	0	0	0.020056157	1.569713758	4.919783905	11.65669526	4.691359355	10.05450064	5.544318848	-0.185262309	0.703287722	3.38E-02	0.376562235	0.487945981	363741.5	705824	828781	917335	918138	247528.75	506410	550071	627782	627147	529972.75	1036417	1093373	1305417	1331724	1	2	1124573.875	800493.4375	1089135.25	677831.6875	0.290049	0.711819
406	100001550	Xenobiotics	Food Component/Plant	homostachydrine*	5	2.123730379	0	6.786427146	0.120977498	0.020056157	6.786427146	6.08487892	2.349271806	4.508032292	11.85290774	6.676932078	-1.029501265	9.01E-02	-0.731245635	3.71E-02	0.389120858	3737159	8926614	5349902	7855970	6142419	2207566.5	6177263	3065685	5353234	4133853	6081137	12393231	8092357	11610793.5	9251483	2	2	8069728	5002482.5	8512073	4922875.5	0.40068	0.619907
407	100001551	Lipid	Lysophospholipid	1-arachidonoyl-GPC (20:4n6)*	5	0	0	0	0	0.040112314	0.040112314	1.090242128	0.837326151	0.770651425	1.011759544	1.1371861	-1.552365944	-0.136755983	-0.129863597	1.72E-02	-0.350951286	52002945	36793812	35201838	37459433	57352738.5	42334031.5	29074208	28547581	29612829	44619588.75	64183438.5	45420779	43174209	47546231	74455843	1	2	40359376	14810886	40271220	15172968	0.165004	0.366975
408	100001562	Lipid	Lysophospholipid	2-palmitoyl-GPC (16:0)*	5	0	0	0	0	0.040112314	0.040112314	0.990824229	0.896502351	0.761148568	1.62397273	1.374615788	-0.953121164	-2.54E-02	-4.42E-02	0.19530163	-4.42E-02	17152368	19854623	24021719	12805372	28179933	11996618	15075623	19127885	9933849	20899141.25	22660845	26422605	29873868	15879300	39429599.5	1	2	13348380	4242121	12624868	4396922.5	0.17396	0.3178
409	100001567	Lipid	Lysophospholipid	1-palmitoyl-GPE (16:0)	5	0	0	0	0	0.020056157	0.020056157	1.556605813	1.043899633	1.227193315	0.844362018	0.834909009	-1.18888099	-0.193394107	-0.118113723	-0.131798679	-0.415636813	6802140	5723620	4539182	4826769	6995659	5558032.5	4811338	3691381	3912627	5211187	8121292	6854598	5524939	5934849	9343532	1	2	4739616	1371068.25	4967825	1488405	0.191339	0.289278
410	100001569	Lipid	Lysophospholipid	1-oleoyl-GPE (18:1)	5	0	0	0	0	0.040112314	0.040112314	2.463129768	1.610039385	2.07793575	3.343921762	2.076261699	7.89E-02	7.68E-02	0.337897215	0.233360611	0.300585219	5831490	4576206	4307136	5178324	6876414.5	4626090.5	3562857	3392799	4015137	5195841.25	7391018.5	5807348	5545344	6629132	9239065	1	2	5615549	2428826.25	5214299.5	1842613	0.268618	0.432518
411	100001570	Lipid	Lysophospholipid	1-linoleoyl-GPE (18:2)*	5	0	0	0	0	0	0	1.420545585	1.021652433	1.444303606	1.228853869	1.079216658	-0.358114086	-0.236322062	6.46E-02	-0.114349912	-0.636489866	10084185	8901778	7939917	8575513	11818708.5	7935295	6834400	6263927	6700955	8740844.75	12898483	11143135	10008431	10938835	16028556.25	1	2	9205696	3395739.25	8993243	2985127.75	0.236302	0.368874
412	100001571	Lipid	Lysophospholipid	1-arachidonoyl-GPE (20:4n6)*	5	0	0	0	0	0.040112314	0.040112314	0.153379438	0.854417714	0.644023768	1.153823578	0.909037609	-1.338667397	-0.173622056	-0.181272407	8.84E-02	-0.100755366	8887053	6674529	5888420	6523672	8860583.5	7201772.5	5593435	4845044	5430113	6670626.5	11025730.5	7927188	6990488	7807902	11961599	1	2	6656569	1881266.25	6543460	1817324.25	0.157851	0.282618
413	100001577	Amino Acid	Urea cycle Arginine and Proline Metabolism	N-acetylcitrulline	5	25.20775623	5.638474295	23.15369261	18.89668522	5.615724027	25.20775623	8.156514225	2.051557004	6.617896667	5.994872966	32.70077526	7.54E-02	-0.118442192	0.130050988	-7.79E-02	-0.440945641	106934	143994	94415	121741.5	239990	59115	80671	51183	75299	122748.25	186743	252300	170677	203455	454754.75	25	24	160272.3281	114510.4922	160694.125	122860.4844	0.356142	0.714475
414	100001579	Lipid	Fatty Acid Monohydroxy	2-hydroxypalmitate	5	0	0	0	0	0.020056157	0.020056157	1.085329593	0.872078993	0.941070681	1.0574099	0.778554347	-0.59970029	5.56E-02	0.171278854	7.30E-02	-0.345306732	21446874	30578751	21023646	12648227	41304636	15520302.5	23910162	17503419	9696434	27716304	30482353	40641526	25993508	16521017	71865357	1	2	14729064	6817474	15952691	7185537	0.212566	0.462859
415	100001580	Lipid	Long Chain Polyunsaturated Fatty Acid (n3 and n6)	docosapentaenoate (n6 DPA 22:5n6)	3	37.8578024	NA	NA	15.31575127	43.50180505	43.50180505	1.315639884	NA	NA	1.49859166	NA	-0.165206312	NA	NA	-0.763928806	NA	4579654	NA	NA	2508382	5391147	3034717	NA	NA	1744229.25	3887918	6420779	NA	NA	3625402.75	7568293	17	15	3094079	1867381.875	2628873.75	1639033.375	0.352043	0.603534
416	100001586	Cofactors and Vitamins	Ascorbate and Aldarate Metabolism	gulonate*	5	16.1588181	0.331674959	8.582834331	17.83208323	10.66987565	17.83208323	7.496502035	2.739579398	3.010948026	1.465599379	NA	-0.826714258	0.714932973	-0.384361494	-1.526776326	NA	1636336	8998831	4324414	5196478.5	5284406	1249610	6916065	3601181	3683983.75	3705297.5	2168622.25	12906347	5337737	7796307.75	7793699	32	28	6358500	3703588	6410051	3240208.5	0.240406	0.582463
417	100001589	Xenobiotics	Drug - Topical Agents	pivaloylcarnitine (C5)	2	NA	NA	NA	99.806436	100	100	NA	NA	NA	62.75815003	NA	NA	NA	NA	39.50558362	NA	NA	NA	NA	131969.5	NA	NA	NA	NA	40051.5	NA	NA	NA	NA	292663.75	NA	149	148	NA	NA	127802	NA	NA	NA
418	100001593	Amino Acid	Lysine Metabolism	glutarylcarnitine (C5-DC)	5	0.0923	0	0	0.387127994	0.140393101	0.387127994	2.829090943	1.431347772	0.802801321	2.432889992	13.79247279	-0.800919389	-0.286144864	-0.206247946	-5.744358491	-3.209061202	3858356.5	5033162	4975603	5423166	4787779	2816520.75	3847368	3875747	4249493	2532143.5	5154567.25	6772294	6417167	6999025	7785532	1	3	6078621.5	2190244	6579110	2404040.75	0.15911	0.360319
419	100001594	Amino Acid	Leucine Isoleucine and Valine Metabolism	beta-hydroxyisovaleroylcarnitine	5	0.831024931	0	0	0	0.381066988	0.831024931	2.70984133	3.727423598	1.32434083	1.401845822	59.5661604	0.133541082	0.570535294	-2.10E-02	-1.06E-02	-0.817234735	3173943	3255950	2893814	4488473	2231303	2318696.75	2622455	2424101	3658368	1393608	4021377.25	4074881	3474144	5547482	3543038.5	1	2	4656447	1483140.375	4625428.5	1684092.5	0.177309	0.318513
420	100001596	Lipid	Fatty Acid Metabolism (also BCAA Metabolism)	2-methylmalonylcarnitine (C4-DC)	2	NA	NA	NA	8.081296879	53.28920979	53.28920979	NA	NA	NA	55.11384314	NA	NA	NA	NA	-1.744089631	NA	NA	NA	NA	651629	742960	NA	NA	NA	476821	529807	NA	NA	NA	890779.5	987704	21	10	673719.75	296095.7188	736222.4375	309333.7188	0.304834	0.439494
421	100001597	Amino Acid	Leucine Isoleucine and Valine Metabolism	tiglylcarnitine (C5:1-DC)	5	0.0923	0	0	0.266150496	6.658644204	6.658644204	4.983705087	1.446946028	1.953238064	2.215749876	NA	-2.14E-02	0.18645677	-2.83E-02	-0.176766098	NA	1364867	1287884	1302931	1497830.5	826961	1031838.75	1004794	1028193	1116927.75	548459.75	1794147.5	1714397	1611472	1952712	1303718.25	1	2	1850723.25	788160.75	1801586.75	790699.5625	0.217848	0.425866
422	100001604	Xenobiotics	Drug - Topical Agents	hydroquinone sulfate	5	6.925207756	5.970149254	8.982035928	11.90418582	4.171680706	11.90418582	4.262792832	2.867521317	2.276918503	4.142054178	48.1633842	-0.341487229	-0.394940126	-0.407171272	-0.331347445	-0.622695167	114049	158651	137869	92072	227354.5	58083	86345	73911	53029	114007.5	196629.75	271721	231686	159778	449992.25	12	20	133576.4531	125413.7266	120403.2891	112102.2031	0.556416	0.938891
423	100001605	Xenobiotics	Benzoate Metabolism	catechol sulfate	5	0	0	0	0	0.020056157	0.020056157	3.825614266	2.386268609	1.222262143	4.066266916	20.15459144	-0.23639787	-0.25441682	-1.384939586	-0.392040669	-0.421986822	17704914	16096537	11639319	12777376	28099040	10556621.5	11664311	7561730	7893544	16632961	29001453	23646141	17139234	19821829	47295369	1	2	14035924	7639915	14225545	8700912	0.363222	0.544312
424	100001606	Lipid	Sterol	cholesterol sulfate	5	0.0923	0	0	0	60.10830325	60.10830325	1.318959975	0.701644572	1.489479116	21.21227619	NA	-0.392960213	-0.195318314	0.241513732	0.348414901	NA	348591	2697248	2975052	1442888	3835005	253828.25	2208898	2470735	1158652	3020220	481577.25	3328435	3485511	1787163	4804881	1	2	1630948	700233.8125	1563719.375	542869.5	0.169025	0.429342
425	100001609	Lipid	Sterol	7-alpha-hydroxy-3-oxo-4-cholestenoate (7-Hoca)	5	0	0	0	0	0.040112314	0.040112314	2.197216029	1.91221845	1.566897535	2.813373371	2.478541843	-0.447615441	0.580287099	0.42922897	0.561805591	0.169966169	2263317	2294450	1722120	1936580	4548790.5	1737127	1866838	1359203	1548284	3159544	2909233	2963835	2372769	2405169	6660790.5	1	2	2119850.75	780720.1875	2083520.5	755886.5625	0.175122	0.36829
426	100001611	Lipid	Sterol	3beta 7alpha-dihydroxy-5-cholestenoate	5	0.738688827	0	1.596806387	0.701669489	0.902527076	1.596806387	2.27965412	0.721883555	0.207002533	1.432153659	NA	-0.879058742	-0.825961608	-1.806714027	-0.968606997	NA	939023	1139773	1062372	788349	1364894	589674.5	808607	806766	481974.5	940176	1355504	1491604	1342401	1102916.25	1932162	3	2	899605.3125	482118.25	856193.625	405129.2188	0.324825	0.535922
427	100001612	Amino Acid	Glutamate Metabolism	N-acetyl-aspartyl-glutamate (NAAG)	5	11.72668513	0.829187396	0.998003992	1.742075974	12.6153229	12.6153229	0.950472855	0.99971618	0.183619034	2.211681506	49.40553327	-0.624345792	-0.841204804	-1.076922505	-1.47538776	-1.199785147	193754.5	182776	184029	223141	146037	135914	145158	145222	174089	104719	266217	220051	224276	277479	191897	4	4	245853.4375	84234.83594	231865.5938	73974.53125	0.208717	0.342622
428	100001613	Lipid	Fatty Acid Dicarboxylate	tetradecanedioate (C14-DC)	5	0	0	0	0	0.040112314	0.040112314	5.175932383	4.78048205	4.423803514	6.919466405	3.816161992	0.599197343	0.655648748	0.577262821	0.7948817	0.475104391	617159	963149	458860	624592	1030849.5	443859.5	639756	320727	440490	686407	960180	1457610	636517	986341	1612996	1	2	780240.5625	429304.6875	634791.4375	373325.8125	0.304871	0.550221
429	100001615	Lipid	Fatty Acid Dicarboxylate	octadecanedioate (C18-DC)	5	0	0	0.998003992	0.532300992	0.180505415	0.998003992	6.360260891	1.285515806	1.443236573	3.496708706	2.647826565	1.07E-02	-0.148661036	-0.357628999	-0.430893328	-0.103521146	988035	1055368	712660	896736	1562125	698343.5	794570	515808	645066	1047870	1361257	1454045	951937	1239674.5	2319372	3	3	997279.1875	443497	964414.9375	447246.375	0.273845	0.444707
430	100001617	Lipid	Fatty Acid, Dicarboxylate	undecanedioate (C11-DC)	4	NA	25.70480929	44.91017964	53.90757319	100	100	NA	0.778476831	1.11903372	25.30195815	NA	NA	-0.55182115	0.144558313	0.922986104	NA	NA	109185	92140	78227	NA	NA	88079	67662	60832	NA	NA	133060	117859	98765	NA	97	101	70450.36719	24592.5293	1301827.625	2961150	0.392757	0.349076
431	100001618	Lipid	Monoacylglycerol	1-myristoylglycerol (14:0)	3	14.40443213	NA	NA	52.23808372	100	100	1.707692268	NA	NA	3.181188112	NA	-0.573921183	NA	NA	0.237926891	NA	1118793	NA	NA	337874	NA	665523	NA	NA	236183	NA	1740985.5	NA	NA	494420.5	NA	68	63	368646.7188	244719.5	351753.7813	230864.4844	0.5118	0.663832
432	100001620	Lipid	Phospholipid Metabolism	glycerophosphoethanolamine	5	0	0	0	0	0.020056157	0.020056157	0.233118865	0.582008712	0.398819138	0.87971088	2.240832173	-1.415031896	4.68E-03	-0.174724782	-8.36E-03	0.287419466	7120658	2598105	3022139	3441018	4273062	5257263.5	2069446	2632716	2739304	3125366	9405412.5	3493910	3441960	4474662	5623044	1	2	3046375.25	799469	2922284	808339.9375	0.164747	0.262433
433	100001624	Xenobiotics	Benzoate Metabolism	3-(3-hydroxyphenyl)propionate	5	16.80517082	13.93034826	13.97205589	12.29131382	15.36301645	16.80517082	3.700495176	3.58783959	2.822352964	4.346443564	5.449263833	-4.82E-02	-0.25821066	-0.296804026	-0.444556376	-0.39240034	462352	806322	667564	618231	722972.5	170304	323935	252719	216303	293436.25	1140021	2161106	1747569	1599400	1817334.5	12	18	1213280.625	1413232.625	1038515.875	1400340.125	0.631606	1.1648
434	100001635	Xenobiotics	Chemical	ectoine	5	15.23545706	1.326699834	0	4.210016937	3.469715203	15.23545706	13.04682816	12.1896125	10.6757526	10.34515092	20.97520022	-0.291185613	0.591546635	0.799940417	-0.714121326	-0.665124986	510896	914114	1111581	1028590	854577	344855.75	549463	686163	657465	462485	878277	1521731	2040665	1715566.5	1600689	15	15	2154333.5	5038283.5	1505865.125	1617720	0.558913	2.33867
435	100001654	Lipid	Lysophospholipid	1-arachidonoyl-GPI (20:4)*	5	0	0	0	0	0.040112314	0.040112314	0.959063567	0.982219042	0.998691052	1.219107143	1.384959173	-0.748017879	-6.36E-02	3.29E-02	-5.93E-02	-0.226091738	3332171	5348804	4264041	3316632	7084808.5	2426675	4277966	3283437	2306003	5119518.25	4490871.5	6887069	5631750	4733688	9926259	1	2	3975421	2262991.25	4037170	2080785.25	0.238941	0.569246
436	100001655	Lipid	Lysophospholipid	1-palmitoyl-GPI (16:0)	5	0.831024931	0	0.199600798	0.048390999	1.103088648	1.103088648	1.809314013	1.674433196	2.25786069	1.616729172	1.894722569	-1.539704553	-0.12279266	-0.230658014	-0.403124239	-0.654941792	622625.5	1196940	759058	600322	1162385	390244	793134	529198	360855	747144	1008888	1783025	1109388	1132607	1817115	1	2	980022.3125	877146.4375	1071577.625	805332.3125	0.367371	0.895027
437	100001657	Lipid	Secondary Bile Acid Metabolism	glycolithocholate sulfate*	5	0.461680517	0	0.199600798	0.072586499	0.120336943	0.461680517	2.654667778	2.064476623	2.528837513	3.104510309	3.361959254	-1.156621467	-0.46876222	-1.168232969	-0.890535355	-0.966227998	2797873.5	4262795	2988546	3637561.5	4841729.5	1411394.25	2462743	1959157	2131812.75	2795468	4981261.75	7728905	4905034	5998506.25	8006229	1	2	4622352	3430186.75	4073877	3020591.5	0.495517	0.742087
438	100001658	Lipid	Secondary Bile Acid Metabolism	taurolithocholate 3-sulfate	5	2.216066482	0.829187396	1.596806387	0.919428986	0.902527076	2.216066482	4.602964137	2.384746087	2.399875617	7.962491556	2.51785159	-0.773376122	-0.834712632	-1.200463205	-1.07310081	-1.062907315	803052	1098946	957507	969840	1550043	381633	583030	543741	528946	821528	1504425	1973927	1631173	1733147	2735216	3	3	1556009	1502558.875	1235803.75	982602.125	0.507033	0.965649
439	100001662	Lipid	Carnitine Metabolism	deoxycarnitine	5	0	0	0	0	0.020056157	0.020056157	0.168245123	0.367289224	0.63128868	0.284367295	0.255234471	-2.073990845	-4.266983056	-9.28E-02	-4.493333462	-4.76959524	67889269	86021591	86669502	91263452	72817671	55958403.5	71954952	75678642	78616918	36512127	81531911.5	101900000	99450881	105519872	109632966	1	2	94712120	21707956	91858288	22366930	0.105917	0.229199
440	100001664	Nucleotide	Purine Metabolism, Adenine containing	N6-succinyladenosine	4	NA	28.85572139	30.13972056	32.15581902	3.971119134	32.15581902	NA	1.125170625	0.369909157	1.937907705	51.3553353	NA	-0.147743127	-0.333884967	-1.90E-02	0.618279416	NA	64927	49151	46628.5	92899	NA	44499	40769	35212.5	63905.75	NA	85755	59823	62101.75	161890.5	33	25	54461.22656	19704.52734	54403.62109	21412.93945	0.202814	0.361808
441	100001668	Amino Acid	Histidine Metabolism	1-ribosyl-imidazoleacetate*	5	0	0	0	0.0241955	0.020056157	0.0241955	7.948832915	7.408302165	2.911015672	6.724383102	19.82754771	0.797624982	-0.501925606	0.331705443	0.613505817	0.893245183	3930935	3510044	2950754	4063959.5	2155826	2586053	2563639	2285715	3138657.5	1525858	5852463.5	4623304	3754871	5405443.75	3253193	1	2	4867444.5	2586224	4890221	2636769	0.231812	0.531331
442	100001716	Xenobiotics	Drug - Psychoactive	olanzapine	2	NA	NA	NA	99.903218	99.97994384	99.97994384	NA	NA	NA	43.70884937	NA	NA	NA	NA	42.7185479	NA	NA	NA	NA	6878071	19849048	NA	NA	NA	5878035.75	19849048	NA	NA	NA	8981190.5	19849048	149	149	NA	NA	NA	NA	NA	NA
443	100001721	Amino Acid	Lysine Metabolism	N2-acetyllysine	4	NA	24.21227197	52.49500998	39.39027341	100	100	NA	1.545052348	4.154250203	1.597297261	NA	NA	7.09E-02	0.765533069	0.261062401	NA	NA	71038	56131	80820	NA	NA	48076	35890	55898	NA	NA	115547	81522	120773	NA	62	62	102370.1641	57905.125	97548.95313	53268.00391	0.302863	0.565645
444	100001723	Lipid	Fatty Acid, Monohydroxy	alpha-hydroxycaproate	4	NA	49.08789386	36.12774451	19.7919187	100	100	NA	4.229123645	4.345970109	3.501204513	NA	NA	0.816014582	0.562184533	-5.57E-02	NA	NA	119003	94408	110479	NA	NA	94686	68830	82566	NA	NA	140545	136215	156812	NA	39	24	135353.875	104900.7578	150199.1406	95999.32813	0.434073	0.775011
445	100001730	Lipid	Fatty Acid Dihydroxy	3 4-dihydroxybutyrate	5	0.0923	0	0	0.556496492	0.020056157	0.556496492	3.305824023	3.396403737	2.7331431	23.98967475	NA	0.425220853	0.863551501	0.508543632	1.65989425	NA	1111510.5	6404827	3498667	3388963.5	2685142	793008	4737277	2903622	2667084.5	1677983	1472942.5	8118690	4571311	5014825	4999898	3	3	4635991.5	9453619	4050059	1851513.5	0.226186	2.03918
446	100001731	Amino Acid	Tryptophan Metabolism	indoleacetylglutamine	5	26.77746999	12.43781095	9.381237525	1.33075248	10.95066185	26.77746999	6.492350142	8.195670896	2.36653444	5.018169686	46.85067384	0.340036991	-0.184421578	-0.704984714	-0.581643639	-0.693886246	56735	201405	155805	535288	87278.5	36694	108472	104778	332879.5	53681.25	94566	349145	240359	858443.25	140157.75	4	4	747277	783214.125	629372.375	459090.2188	0.364667	1.04809
447	100001733	Lipid	Fatty Acid Metabolism (Acyl Glutamine)	hexanoylglutamine	5	2.308402585	0	1.19760479	0.919428986	0.180505415	2.308402585	2.731779758	2.403617282	2.902049053	3.233206246	59.42723753	-0.152428305	-2.42E-03	-0.404325553	-3.84E-02	0.172356724	147090.5	361299	163176	198157	372928	90490	222607	94424	116237.5	219835	241177.25	601111	263997	317010.5	626412	1	2	273860.7188	259247.5313	255186.75	192431.0781	0.452862	0.94664
448	100001734	Amino Acid	Lysine Metabolism	N6-acetyllysine	5	0	0	0	0	0.020056157	0.020056157	1.317377444	0.644929977	2.099711523	3.920275895	46.25561342	-0.401605913	-3.06E-02	0.813110809	1.213376631	1.626413821	311644	389577	411924	373790	596130	246857.5	331631	356317	313453	451828	392005	458311	461450	444022	1208618	1	2	418897.5313	129307.5703	405789	117516.5781	0.0934557	0.308685
449	100001739	Lipid	Long Chain Polyunsaturated Fatty Acid (n3 and n6)	dihomo-linolenate (20:3n3 or n6)	5	0	0	0	0	0	0	0.848610084	0.685958734	0.703801894	1.408934795	0.866201231	-0.978643462	-0.512770908	-0.378821015	4.66E-03	-1.448847385	29290215	53587999	45213908	19150457	52277122	19791090	39550413	34813939	13599866	32377210	42369120.5	68776356	56264857	26463426	91174622.75	1	2	22139542	10370963	19302504	10655432	0.318623	0.468436
450	100001740	Carbohydrate	Fructose Mannose and Galactose Metabolism	mannitol/sorbitol	5	0	0	0	0	0.020056157	0.020056157	8.661279971	5.086999792	8.114412524	7.01940437	NA	1.867670727	1.196862653	1.921425429	1.77465345	NA	887749	6205374	2843453	3928158	3015009	660091.5	4199554	2305379	2734456	1991909	1450372	10542326	4278684	6839725	5211669	1	2	8682548	12176556	9540826	16878022	0.51547	1.40242
451	100001743	Amino Acid	Tryptophan Metabolism	tryptophan betaine	5	0.738688827	2.155887231	0.399201597	0.048390999	0.200561572	2.155887231	8.477872267	2.800869499	3.777098195	2.377769821	2.908898196	-0.219476134	-0.408013888	-0.811349553	-0.978697571	-0.996053471	6481100	4202451	33059993	47678418	25057653	1774071.5	1094858	13609720	20437015.5	9807869.25	19072849	16163880	66448915	101398450	57148664.75	1	2	77205248	81550056	92970024	88640768	0.607723	1.05628
452	100001755	Xenobiotics	Benzoate Metabolism	4-vinylphenol sulfate	5	0	0	0	0	0.020056157	0.020056157	4.571197153	5.945816271	5.428877642	4.157602403	5.167857228	0.158747626	0.417177098	0.409851245	0.36010687	0.395454535	2917108	1994825	1823616	2374649	7044201	1617527	1220826	1170378	1386476	3405602	5397486	3075003	3179566	4581899	15404322	1	2	4772854.5	6027700	4130576	4225136	0.514204	1.26291
453	100001756	Xenobiotics	Benzoate Metabolism	4-ethylphenylsulfate	5	0	0	0.199600798	0.048390999	0.040112314	0.199600798	5.264255649	5.669622383	9.232772984	13.04384115	11.67725801	-0.115051443	-4.57E-02	0.445748253	0.755234956	0.655226057	1488191	1415217	1227648	1232462	2962023	878961.5	923295	707850	718366	1715186	2385750.5	2137717	2045648	2114395	5346202.5	1	2	2680075.75	7896342	2550199	8157283.5	0.565583	2.94631
454	100001757	Xenobiotics	Food Component/Plant	thymol sulfate	5	2.216066482	15.92039801	8.183632735	2.806677958	1.042920176	15.92039801	10.04264973	6.286145605	4.085476031	4.986215085	4.608180182	0.757319823	-1.97E-02	-0.191017687	8.20E-03	4.11E-02	354212	329686	659478	720429	1804741.5	180478	118520	217883	250275	575377.75	973368	1801281	2668740	2623678	6002850.25	5	8	2697251	6124351	3108998.75	7356546	0.882882	2.27059
455	100001765	Lipid	Fatty Acid Dicarboxylate	3-methyladipate	5	7.01754386	1.326699834	5.389221557	19.9370917	9.546730846	19.9370917	2.534908145	2.286591189	2.087960219	4.755010254	NA	-0.447996268	-0.171912992	-0.516167877	-0.652728174	NA	135572	446981	239435	180277	240754.5	91878.5	299687	163059	123087	154924	189182	639615	331268	262137	388267.75	32	33	202604.2813	121936.0156	205192.5938	155898.2188	0.389238	0.601843
456	100001767	Xenobiotics	Food Component/Plant	pyrraline	5	3.50877193	10.61359867	8.78243513	9.412049359	3.770557561	10.61359867	2.37821846	1.391524572	3.602822996	3.03070005	45.22522349	-0.48659442	-0.694972202	-0.42150168	-0.880968171	-0.647686236	127001	94044	101722	106589.5	221593.5	80506	64124	60876	64320	110454.75	204597	147815	161989	171503	533071.25	10	4	158322.1406	118590.3516	142898.4844	95449.64063	0.471288	0.749045
457	100001768	Carbohydrate	Advanced Glycation End-product	N6-carboxymethyllysine	5	1.662049861	4.975124378	6.986027944	1.258165981	19.87565183	19.87565183	7.957792495	1.731421774	1.753004704	1.562541962	NA	-0.727329702	-1.399910639	-1.436459634	-0.101900667	NA	867866	876087	768572	1143938	604864	623838	673211	519623	702359	335574.5	1177518	1254783	1065430	2050044	1025183	4	3	1694985.125	837934.1875	1707307.625	1279450	0.533031	0.494361
458	100001777	Lipid	Lysophospholipid	1-oleoyl-GPI (18:1)	5	1.662049861	0	0	0.072586499	0.060168472	1.662049861	1.573529152	1.416272074	1.764692994	1.706141696	2.288441562	-1.143218926	5.35E-02	-0.182715089	-0.14107528	5.89E-02	1615935	2006373	1862440	1544376	3126771	1078086	1430960	1410530	1021936.75	2119321.5	2322270	2961671	2676929	2347909.25	4805722.5	2	2	1983965.375	1218914.25	1917480.375	1083744.5	0.319558	0.614383
459	100001778	Lipid	Lysophospholipid	1-linoleoyl-GPI (18:2)*	5	0	0	0	0	0.080224629	0.080224629	1.335855947	0.98053047	1.295707357	1.365281714	1.976493284	-0.654861341	-7.31E-02	2.83E-02	6.22E-03	-5.80E-04	1469018	2193489	1802587	1469307	2968137	1029889	1627226	1364030	1025841	2073088.25	2065273	2981382	2413502	2124371	4370080.25	1	2	1831704.25	1007085.063	1795028.875	983618.25	0.254767	0.549808
460	100001787	Xenobiotics	Drug - Analgesics Anesthetics	desmethylnaproxen	4	98.43028624	98.50746269	NA	98.66924752	98.27517048	98.66924752	31.82533139	8.459121219	NA	57.1754168	NA	9.933374411	8.086363608	NA	10.35694446	NA	452280	1076344	NA	344841	690286.5	143671	891032	NA	95270	210158.25	601532	1370531	NA	1042814.5	1652358.75	147	147	2217103	464663.9063	2060175	2171752.5	0.641206	0.209582
461	100001788	Xenobiotics	Drug - Analgesics Anesthetics	desmethylnaproxen sulfate	5	98.24561404	98.00995025	99.4011976	98.40309702	97.3726434	99.4011976	29.40868826	10.42324948	13.49354254	56.98387777	21.91134938	8.377099158	7.229872479	12.83448625	9.104449463	7.250396791	13055101	26544384	1416215	4946607	11721656	2831618.5	8621143	1017006	1069239.25	388907	18793507	37989816	1644602	16530972.25	41465741.5	146	147	31460168	28882542	38125604	40035188	0.549099	0.918067
462	100001791	Xenobiotics	Drug - Analgesics Anesthetics	2-hydroxyacetaminophen sulfate*	5	64.63527239	64.013267	76.64670659	72.78006291	57.34055355	76.64670659	9.630379381	8.500949687	6.817544706	8.960066355	7.125660216	1.69610751	1.333997708	1.846624285	1.848927734	1.477223466	145395	1630846	126159	246914	170367	41777.5	81427	39195	67273	65971.5	3132981.5	8089151	982049	2624457	1309336	107	103	5002580	9384338	2284942.75	5514088.5	1.10349	1.8759
463	100001793	Xenobiotics	Drug - Analgesics Anesthetics	2-methoxyacetaminophen sulfate*	5	84.57987073	74.79270315	90.81836327	83.49866925	87.86602487	90.81836327	9.583720847	8.756438329	7.649311684	10.66319593	NA	2.667134756	1.499585087	3.386525872	2.449809861	NA	619298	1017998	232457	413478	726098	138725	279802	68284	83629	198241	2234460.5	2751791	768764	1851304.5	2349953	127	124	2809611.75	4012771	1475463	2915020	1.03946	1.42823
464	100001795	Xenobiotics	Drug - Analgesics Anesthetics	2-methoxyacetaminophen glucuronide*	5	85.50323176	75.95356551	90.21956088	85.19235422	85.5996791	90.21956088	9.329119802	9.031549941	17.44267438	16.83243156	9.541998356	2.711668411	1.606521753	3.365366325	2.724855464	2.875300515	563694	1112507	165922	445895.5	414958	128626	355553	72718	78338.75	104067.75	1518697	2995289	847036	1771526.5	2143602.25	124	128	2288409.5	4054533.25	1774646.25	3530050.75	1.02246	1.77177
465	100001797	Xenobiotics	Drug - Analgesics Anesthetics	3-(cystein-S-yl)acetaminophen*	5	87.34995383	82.08955224	93.61277445	90.80571014	93.38146811	93.61277445	9.875612447	6.958473187	17.71424119	9.983553827	NA	2.844752429	2.013111686	4.482693126	3.189954961	NA	2678939	5150446	1568660	4376800.5	4206204.5	800574	2081855	446583	1471882	1447455	6238268	9526454	5430432	8989786.75	9273819.25	131	136	6602062.5	8758533	6009542	6459080.5	0.863059	1.32664
466	100001806	Xenobiotics	Benzoate Metabolism	o-cresol sulfate	5	2.216066482	17.24709784	20.95808383	12.89620131	5.836341757	20.95808383	4.191492588	5.216935641	4.922300135	4.388448499	10.14928789	4.87E-02	-6.46E-02	-2.73E-02	0.232179023	-0.102724945	237380	92287	69174	101824.5	186753	113394	50637	39985	52541	95345	608047	203320	120297	224827.75	386844	10	11	197018.75	302751.4375	186821.1406	263800.6563	0.537038	1.53666
467	100001810	Amino Acid	Urea cycle Arginine and Proline Metabolism	dimethylarginine (SDMA + ADMA)	5	0	0	0	0	0.020056157	0.020056157	1.553110727	1.222522011	0.917168381	0.734033441	43.05154241	-1.900054993	0.508784753	8.60E-02	0.163517616	2.512382959	52351588	93742547	75994260	80136687	76702012	43414358	80603075	68799474	70315419	46435223	61145200.5	109800000	84074881	91351698	97473046	1	2	84200080	15876744	88089048	15861774	0.0865153	0.18856
468	100001843	Peptide	Gamma-glutamyl Amino Acid	gamma-glutamylalanine	5	0.184672207	1.160862355	0.399201597	13.4526978	11.01083032	13.4526978	0.767774091	0.602062001	1.133570911	1.520777958	NA	-1.045266688	-2.321931247	-1.323910307	-1.319393103	NA	2901401	808450	1138400	556457	677487	1844342	584219	727600	315995	337734	4211421	1077657	5631606	1245221	1657673	22	23	1621972.5	1733270.75	1530545.75	1728436.5	0.463898	1.06862
469	100001851	Amino Acid	Glycine Serine and Threonine Metabolism	N-acetylserine	5	0	0	0	0	0.020056157	0.020056157	4.989474429	1.671075202	2.737136804	11.90320766	NA	0.87985192	0.707051348	0.780095538	1.108277759	NA	3270619	13449608	8227382	8050493	11063259	2406015.5	10877940	6750498	6372914	7550229	4148709.5	17745525	11506674	9876825	15116450	1	2	8541928	2920569	8582190	2726149.5	0.130051	0.34191
470	100001856	Lipid	Phosphatidylethanolamine (PE)	1-stearoyl-2-oleoyl-GPE (18:0/18:1)	5	0	0	0	0	0.040112314	0.040112314	2.532641304	2.862223111	6.308530844	1.849195343	3.327500902	0.393524626	0.328732328	0.686587505	0.153030045	0.306555931	11299396	6718403	10750813	7233760	11448953.5	8042108.5	4840519	7663697	5144125	7781086	16170867.5	9225839	14604815	10305903	17233359.75	1	2	8016275.5	4768163.5	7473255.5	3936552.75	0.265144	0.59481
471	100001859	Lipid	Inositol Metabolism	chiro-inositol	4	NA	52.07296849	62.2754491	54.70602468	57.13999198	62.2754491	NA	3.714062726	3.714578208	4.60574221	NA	NA	0.695151987	1.050729986	0.981100817	NA	NA	1101157	1052924	1012500.5	780002	NA	580084	504664	482424.75	306552	NA	3161514	3240659	3020527.25	2261928	69	78	3790617	4311382.5	3510723.25	4672876.5	0.732795	1.13738
472	100001868	Xenobiotics	Food Component/Plant	4-allylphenol sulfate	5	0.27700831	0	0.199600798	0.217759497	0.120336943	0.27700831	4.115414311	2.786845629	6.248106898	4.35971348	4.158984763	9.90E-02	-0.150395698	-9.07E-02	1.33E-02	-0.206799927	1170744	1180876	999132	1067234.5	2338616	590979.75	636218	504475	576220.75	1192021.5	2256819.5	2164726	1870631	1975297.5	4662212.75	2	2	1624106.375	2333993.25	1915754.25	2547827.75	0.567806	1.43709
473	100001869	Lipid	Phosphatidylcholine (PC)	1-stearoyl-2-arachidonoyl-GPC (18:0/20:4)	5	0	0	0	0	0	0	-0.156614333	0.242129559	0.276311169	0.578527255	7.19E-02	-1.804000335	-0.447988276	-0.226708551	-6.84E-02	-11.55021659	791383334	480200000	500100000	402647321	743020743.5	673747735.5	423900000	442700000	345531667	525209070.3	924383808	543400000	574400000	482016469	1109430358	1	2	410425024	100907304	421820544	100034616	0.0864187	0.245861
474	100001870	Lipid	Phosphatidylethanolamine (PE)	1-palmitoyl-2-linoleoyl-GPE (16:0/18:2)	5	0	0	0	0	0.020056157	0.020056157	1.932611273	3.027849793	2.107732809	2.004405732	2.19372911	-1.41E-02	0.261441302	0.325872562	-4.78E-02	-0.374311582	10067018	8309158	7212127	5303224	10156812	7083667	6071810	5326492	3755828	6724285	14281054	11341164	10373961	7402332	15932334	1	2	5387396	2898597.75	5425870	3020698.75	0.249256	0.538033
475	100001876	Lipid	Sphingolipid Synthesis	sphinganine-1-phosphate	5	0.646352724	1.160862355	0	0.120977498	0.060168472	1.160862355	0.196834681	1.551046781	1.252639538	0.913973617	NA	-1.379399569	-0.608921574	0.115444423	-0.392894723	NA	545327	206798	221673	448049	674971	438605	167068	188050	355934.25	551467.5	668086.25	258918	273908	566082.25	838913.5	1	2	416977.0625	107664.9609	404600.6563	115028.1953	0.204889	0.258204
476	100001882	Lipid	Hexosylceramides (HCER)	glycosyl-N-stearoyl-sphingosine (d18:1/18:0)	5	0.738688827	0	0	0.0241955	1.022864019	1.022864019	0.487497389	0.675851614	0.901296187	0.847773943	0.470683061	-1.770887049	-0.291006062	-0.135465018	-0.451899671	-1.902974164	2386992	2112524	1713197	1300815.5	2472579	1775704.5	1536868	1246357	1015518.75	1812358	3118526.5	2720979	2275413	1630390.75	3348012.5	1	2	1438742.625	426287.7188	1424235.125	465322.5938	0.154998	0.296292
477	100001933	Xenobiotics	Drug - Neurological	carbamazepine	5	99.44598338	99.33665008	99.6007984	99.44350351	99.67910148	99.67910148	NA	16.61949109	22.07215615	45.426069	18.83278467	NA	16.32277256	22.0328184	15.6560798	17.60508524	1300944901	1783000000	1274000000	1163388677	1188924105	336252785	1483000000	1176000000	18103189.5	962147310.3	1751138819	2017000000	1372000000	1478250515	2246915363	146	147	1311239808	1163776768	2021366272	528765440	1.39242	0.887539
478	100001935	Xenobiotics	Drug - Neurological	chlorzoxazone	3	99.81532779	NA	NA	99.709654	99.77938227	99.81532779	NA	NA	NA	22.1696109	NA	NA	NA	NA	20.0994314	NA	40495270.5	NA	NA	237976	1518799	38807277.75	NA	NA	153121.25	382772.5	42183263.25	NA	NA	712434.25	5406045	149	148	NA	NA	26239614	NA	NA	NA
479	100001948	Energy	TCA Cycle	succinylcarnitine (C4-DC)	5	0	0	0.399201597	1.016210985	0.300842359	1.016210985	3.070641152	3.219368369	2.039713685	0.838804591	46.41005457	-0.402552604	8.54E-02	-0.238640549	-2.030537453	-0.580096549	1426406	1169045	972442	1169499	1025092	1077515	927487	756119	879273.5	622010.5	1964185.5	1488499	1240107	1490132.5	1714300.5	1	2	1301803.5	460250.5938	1367071.125	477111.5	0.206978	0.353548
480	100001950	Cofactors and Vitamins	Hemoglobin and Porphyrin Metabolism	bilirubin (E E)*	5	0	0	0	0.0241955	0.040112314	0.040112314	2.603128141	1.621404915	1.454220747	2.112909912	3.615252734	-0.444735842	0.158389054	1.61E-02	-7.43E-02	6.96E-02	3184711	4636863	6654763	3903654.5	4381986.5	2122287	3282574	4647073	2633368.75	2597526.75	4801826	6451852	9952973	5970860	7128361.75	1	2	5587061	3781135.5	4898244.5	3457531.25	0.408971	0.676766
481	100001951	Cofactors and Vitamins	Hemoglobin and Porphyrin Metabolism	bilirubin (E Z or Z E)*	5	17.82086796	0	0	0.048390999	1.062976334	17.82086796	2.270592896	1.078706855	1.259921313	1.145591463	1.413144587	-0.606941689	-7.85E-02	-0.23234239	-0.437076953	-1.332856409	424725.5	864628	906532	815379	878925	275460.25	649424	662637	604021.5	605216	650964.25	1195152	1186773	1072497.5	1239030	1	2	855051.6875	338378.3125	834389.5	330418.9375	0.270805	0.39574
482	100001956	Amino Acid	Urea cycle Arginine and Proline Metabolism	N-methylproline	5	0	0	0	0	0.040112314	0.040112314	2.60041856	3.105087636	2.366505971	2.741178347	2.513949683	9.28E-02	5.18E-02	6.67E-03	0.107286643	8.77E-02	34946580	31572077	48613902	35438098	32280966.5	13012360.5	11560276	15936154	13620664	11624384.5	112082282	106100000	134700000	96884449	89656012	1	2	105138784	121332240	96197376	118314736	0.642675	1.15402
483	100001977	Cofactors and Vitamins	Vitamin A Metabolism	beta-cryptoxanthin	5	0.55401662	3.814262023	0.199600798	0.580691991	0.080224629	3.814262023	2.347120641	2.286622511	2.418166367	2.428298322	3.032167368	-0.505622702	-1.084714334	-0.359680066	-0.69233752	-0.321157085	10439800	3076972	5379931	5550274	9633720.5	5729505	1487881	3102271	3118025	4153651.5	19303229	5684778	9252963	9542128	22140056	2	2	9267817	8085573.5	8938911	7355462	0.350479	0.872436
484	100001987	Lipid	Androgenic Steroids	5alpha-androstan-3beta 17beta-diol disulfate	5	0.831024931	0.829187396	0	0.217759497	0.160449258	0.831024931	3.592887968	2.302038418	3.043987242	3.737817728	7.348589763	-0.676155463	-0.561798902	-0.547480714	-0.544855131	-0.694962981	1865888	1597446	2373353	2652601	4402975	845291	551763	1324213	1271525.25	2110843.75	4227613.75	3534397	4246438	5134531.5	8111515	1	2	4055056	3747661	3756283.75	3448057	0.268664	0.924195
485	100001988	Lipid	Progestin Steroids	5alpha-pregnan-3beta 20alpha-diol disulfate	5	1.015697138	0.331674959	0	0.145172998	0.100280786	1.015697138	5.344675204	2.670626569	4.119777846	41.25135504	30.23127277	-0.185008136	-0.634025451	0.618002943	5.50E-02	7.09E-02	580910.5	683661	727488	652472	1264692	322391.25	385785	437243	402831	784267	985559.25	1078362	1202592	1035309	2028994	1	2	919158.4375	1022367.5	888612.1875	1030386.813	0.318528	1.11229
486	100001989	Lipid	Secondary Bile Acid Metabolism	glycocholenate sulfate*	5	0.27700831	0	0	0	0.020056157	0.27700831	2.106382125	1.606196381	1.539810511	1.824272024	1.663367535	-0.400941262	2.33E-02	-0.145423194	-0.232763244	-0.287247639	2988328	4295296	3668555	3807374	5670071	1904940.75	3202518	2817347	2819252	4199869	4454496.25	5669067	4774342	5161285	7606550	1	2	4315166.5	2696871	3978589.25	2100147.5	0.214681	0.624975
487	100001990	Lipid	Secondary Bile Acid Metabolism	taurocholenate sulfate*	5	0.738688827	0	0	0	0.040112314	0.738688827	7.076064284	2.214584322	1.923880134	3.499936911	2.04310166	-0.740827793	-0.269652979	-0.125614565	-0.149636489	-0.375501333	744145	985779	834122	944380	1608787.5	430365	640770	525039	616552	1020832.75	1196882	1502837	1253672	1451107	2462525.25	1	2	1344638.875	1061631	1199533.125	824165.0625	0.338702	0.789529
488	100001992	Lipid	Androgenic Steroids	androstenediol (3beta 17beta) disulfate (1)	5	0.184672207	0.165837479	0	0	0.040112314	0.184672207	4.819229528	3.428878814	5.27765745	8.691080238	10.23772591	-0.759593168	-0.494076948	-6.18E-02	-0.286526499	-0.401305595	16942144	12594238	20367757	21656961	33969017	8742033	6781171	11825644	12439648	19534253.75	30446340	23253863	32506644	37079102	56393101.5	1	2	30612408	25385516	27503920	23550398	0.217973	0.829256
489	100001993	Lipid	Pregnenolone Steroids	pregnenediol disulfate (C21H34O8S2)*	5	0	0	0	0	0.020056157	0.020056157	2.189328173	2.941501749	1.557157954	2.884250783	3.69342084	-0.33111053	-0.625175425	-0.305397488	-0.361014424	-0.390025253	7673399	6708870	7996649	8237256	14379343	3960834	4126925	4969272	4851619	8649789	14101039	11786373	12277746	13725696	23479908	1	2	11142982	7873138.5	10390458	7950430	0.251047	0.706556
490	100001994	Lipid	Androgenic Steroids	androstenediol (3beta 17beta) disulfate (2)	5	0.184672207	0.331674959	0	0.0241955	0.040112314	0.331674959	1.112873891	1.582342956	0.676197154	1.244356678	1.640875626	-1.47983207	-1.605250455	-1.061714024	-1.281671392	-1.425219323	4367645	4504069	5834353	5706506	8831460	2692216	2841310	4191706	3811691.25	5952573.75	6596160	6492955	7888869	8214982.75	12317814.75	1	2	6753496	3688413.5	6217511	3520071.75	0.211932	0.546149
491	100001999	Lipid	Pregnenolone Steroids	21-hydroxypregnenolone disulfate	5	2.216066482	0.497512438	0	0.169368497	0.240673887	2.216066482	1.315260976	1.692327378	0.658450847	1.407313276	10.3498533	-1.271692358	-1.088757753	-0.805045703	-0.713153311	-1.026496738	477929	497179	632429	628019	1048268	305999	343897	471453	431122	708247	736914.5	720425	893078	912315.5	1512205	1	2	758726.4375	445332.4375	676562.1875	377603.6563	0.223599	0.586947
492	100002009	Lipid	Progestin Steroids	5alpha-pregnan-3beta 20beta-diol monosulfate (1)	5	14.12742382	6.79933665	2.994011976	3.96806194	2.607300441	14.12742382	8.31273311	3.605879105	7.336361503	22.12566682	25.93013676	5.53E-02	-1.037839958	0.448368255	-5.89E-02	-0.142676039	113960	147996	185126	128808	263884	70393.25	96042	117740	79469	156535.75	181388.75	225962	315334	205043	450419.75	7	12	156453.5469	121872.3281	161861.4844	202261.8594	0.315395	0.778968
493	100002014	Lipid	Progestin Steroids	5alpha-pregnan-3beta 20alpha-diol monosulfate (2)	5	5.632502308	2.985074627	0.199600798	1.596902976	1.403931007	5.632502308	9.67876519	3.263962375	4.817452795	24.61962024	31.20065289	-0.379787447	-0.87913359	0.681194183	-8.69E-02	-0.534400338	185529.5	254622	335899	193422	400270	105673.25	158547	206515	123222.5	224716.75	288853	403322	551573	306223	694998.25	4	4	248355.5	190626.8281	257137.7188	358469.5313	0.305254	0.767556
494	100002015	Lipid	Progestin Steroids	5alpha-pregnan-diol disulfate	5	57.80240074	52.57048093	33.33333333	34.47858698	37.30445247	57.80240074	18.17084157	4.0477991	5.494937683	32.26778335	30.42218346	1.560423548	0.832776528	0.824791125	0.445430614	0.539012426	58763	59299	71281	64795.5	93417	37398	39214	42650	39222	55781	102923	97911	131568	113826.25	162532.5	51	51	92082.22656	94793.25781	92054.46094	123633.6875	0.367856	1.02944
495	100002017	Lipid	Androgenic Steroids	5alpha-androstan-3alpha 17beta-diol disulfate	5	43.2132964	51.24378109	32.33532934	32.01064602	31.06698757	51.24378109	5.444133317	3.912619297	5.49451185	4.176593321	4.226373984	0.473539954	0.662424728	0.112944455	0.138336949	-8.11E-02	177625	219044	151193	159757	264287	87606	100364	73479	68641.5	115299	361187	423396	295089	318151.25	571363	42	46	291772.5625	364370.6875	272915.0313	318406.875	0.273825	1.24882
496	100002018	Lipid	Androgenic Steroids	5alpha-androstan-3alpha 17beta-diol monosulfate (1)	5	10.06463527	19.90049751	2.395209581	5.153641423	3.008423586	19.90049751	2.849029151	1.713515439	2.703769938	2.114790556	2.090858933	-0.371510868	-0.496605941	-0.802497047	-0.878859409	-1.275453238	176047.5	155003	281487	238222.5	427559.5	95509.5	79677	167734	138657.75	234317.25	291969	275169	462293	392617.25	719227.5	7	6	291543.875	233983.2031	273163.25	224899.4063	0.279897	0.802566
497	100002021	Lipid	Androgenic Steroids	5alpha-androstan-3beta 17alpha-diol disulfate	5	23.26869806	18.57379768	6.387225549	8.928139366	6.999598877	23.26869806	2.364842579	2.645930951	1.94622375	3.113808973	2.456294281	-0.169182909	-0.243119999	-0.453977999	-0.496156681	-0.680472021	207291	277953	237886	226975	440623	98216.5	118812	121985	115513	204450	458810.5	646346	554659	481875.5	954399	16	13	450120.1875	480804.8125	435732.125	487703.3125	0.392114	1.06817
498	100002026	Lipid	Androgenic Steroids	androstenediol (3alpha 17alpha) monosulfate (2)	5	7.756232687	3.150912106	0.798403194	1.742075974	1.123144805	7.756232687	1.397329908	0.942950548	1.029902969	1.16063783	1.259801663	-0.736116661	-1.688348784	-0.91667362	-1.202166475	-1.171922713	141791	189744	220067	178113	330535.5	89407	121888	151604	114390	212213.25	219724.5	250791	323666	262348	523800.5	3	9	224354.1406	135447.125	185732.7031	107802.8047	0.263197	0.60372
499	100002027	Lipid	Androgenic Steroids	androstenediol (3alpha 17alpha) monosulfate (3)	5	0.831024931	0.663349917	0	0.096781999	0.22061773	0.831024931	1.678730058	1.481032353	1.655143028	1.571037505	2.335326501	-0.834694159	-0.763406816	-0.64093387	-0.634932645	-0.567919392	864061.5	856790	1277898	898062	2172628	474124.75	473225	788298	531954	1102364	1542194.5	1413858	1883180	1423370	5360730	1	2	1199323.125	920309	1070717.25	746278.5625	0.251803	0.767357
500	100002028	Lipid	Androgenic Steroids	androstenediol (3beta 17beta) monosulfate (1)	5	0.646352724	0.331674959	0	0.072586499	0.080224629	0.646352724	3.119299685	1.525494629	1.467221311	2.400551194	2.397996527	-0.949035769	-0.760852106	-0.749944192	-0.650278947	-0.778643368	1321606	910453	2304696	1663195.5	3178112	752514	529140	1461915	960674.5	1803338.75	2282869.5	1531420	3433961	2690489.75	5408194.25	1	2	2187388	1442097.875	1926498.625	1333625.75	0.218826	0.659278
501	100002029	Lipid	Androgenic Steroids	androstenediol (3beta 17beta) monosulfate (2)	5	4.339796861	2.819237148	0.598802395	3.36317445	0.36101083	4.339796861	2.565048167	2.337286208	3.047181967	12.04715705	4.710770997	-0.864231268	-0.920356371	-0.581596756	-1.285483293	-0.768687869	288959.5	206137	389977	343369	697587.5	166097.25	127998	261317	215921.5	429694.5	454483	355500	583712	522581.25	1130643.5	9	7	412073.1563	305692.8125	379381.6563	279645.75	0.249524	0.741841
502	100002049	Xenobiotics	Drug - Cardiovascular	4-hydroxycoumarin	5	15.97414589	8.126036484	12.3752495	12.94459231	6.438026474	15.97414589	8.544549008	3.419105371	2.728803454	4.811905847	8.740227575	-0.420060152	-0.541671383	-0.353142593	-0.361257616	-0.784263106	137175	136563	126216	135897	271897	77771.75	81269	70558	69674	138897	254519	232075	230112	256912	545812	14	20	226366.9063	235183.0781	249148.9688	395241.9688	0.548429	1.03895
503	100002067	Lipid	Pregnenolone Steroids	pregnenediol sulfate (C21H34O5S)*	5	0	0.165837479	0	0	0.020056157	0.165837479	1.182679619	4.190462605	1.248856884	1.67615828	2.784608268	-0.922632636	-0.887379493	-0.374748628	-0.49328005	-0.577007654	2740965	3322274	5181577	2976172	6369893	1693755	2181781	3423195	1920897	3919512	4393738.5	4907545	7523379	4463917	10136583	1	2	3673728	2104555.5	3246953	2029707.25	0.233828	0.572866
504	100002070	Lipid	Fatty Acid Dicarboxylate	2-hydroxyglutarate	5	22.16066482	0	1.19760479	0.072586499	0.240673887	22.16066482	2.132392265	7.281798962	4.219183183	6.487805159	9.263168964	5.04E-02	1.285393852	0.370933379	0.361517918	4.81E-02	433490	1327809	1802509	826724.5	1153188	263156.5	1084264	1344574	626627.5	899150.25	707805	1660916	2259859	1092299.75	1477549.25	1	2	777171.5	359242.8438	972098.625	1061496.625	0.341677	0.462244
505	100002094	Cofactors and Vitamins	Tocopherol Metabolism	gamma-CEHC	5	0.0923	0.165837479	0	0.048390999	0.080224629	0.165837479	1.789823909	1.318552004	1.402540388	3.186420582	1.777444477	-0.420201167	-0.243503867	-0.11311348	-0.280463495	-0.22791321	331339	370497	328034	323389	445572	204252	253655	227978	219176	299674.25	512153	542657	474725	480474.5	679659.75	1	2	426369.2188	276568.2188	372072.75	218063	0.370532	0.648659
506	100002102	Nucleotide	Pyrimidine Metabolism Uracil containing	N-acetyl-beta-alanine	5	1.754385965	0.165837479	0.199600798	0.048390999	0.601684717	1.754385965	2.398978397	10.47722696	0.903237928	1.268678139	52.5248714	-2.421267215	-0.168657652	-0.554036284	-5.92E-02	-0.967282586	300663.5	600146	474630	527403	588044	221985.25	468421	390605	433184.5	448900	391573.25	705009	589472	638998.5	843397.25	1	2	564409.5625	166810.6406	538655.8125	178242.4063	0.152409	0.295549
507	100002106	Lipid	Sphingomyelins	sphingomyelin (d18:1/18:1 d18:2/18:0)	5	0	0	0	0	0.040112314	0.040112314	0.300504774	0.652744583	0.52676667	0.66520248	0.39549099	-0.927673414	-5.19E-02	-0.141423618	-0.101414567	-7.208747767	81140939	47047507	55546857	38334349	70551608.5	67877675.5	39594247	46595061	32152151	50473402.75	97094887	55964005	70258863	46455295	96256061	1	2	39104000	10565071	39243628	9971817	0.114856	0.270179
508	100002107	Lipid	Sphingomyelins	palmitoyl sphingomyelin (d18:1/16:0)	5	0	0	0	0	0	0	-0.520051052	0.15303149	0.368869835	0.147812172	-5.76E-02	-1.826890244	-0.186738743	3.34E-03	-0.377854964	-15.33689804	884078446	512300000	607500000	404798321	819129975.5	770037367.5	461900000	532600000	354903950	552082407.8	1009165995	572100000	787200000	472257988	1085430889	1	2	412418336	102998704	417461088	110310360	0.0729204	0.249743
509	100002113	Amino Acid	Methionine Cysteine SAM and Taurine Metabolism	cysteine sulfinic acid	5	1.385041551	1.326699834	12.5748503	14.34793128	17.5892499	17.5892499	2.032461021	0.248602731	0.456687951	0.2411583	5.87E-02	-0.642201947	-1.598317533	-1.070357859	-1.006483076	-1.042263873	237345	298413	144370	129251.5	126312	161978.5	230060	95194	97630	91811	334432.25	375220	214472	166389.25	174405	12	10	143425.5156	56614.57031	154000.5469	53722.4375	0.281817	0.394732
510	100002122	Xenobiotics	Benzoate Metabolism	3-hydroxyhippurate	5	0.369344414	0	0.798403194	0.411323494	0.120336943	0.798403194	3.740317515	3.003613231	2.273737638	2.602681004	67.24888096	-0.277037827	-6.82E-02	-0.385908032	-0.310987605	-0.194309251	1471250	1912882	1117087	1237622.5	2465539	605632	887102	490276	513776	1082369.25	3438750.5	4537469	2764298	2907421.25	5740623.75	1	2	2664922	3184327	2046283.875	2500906.5	0.591298	1.1949
511	100002126	Lipid	Androgenic Steroids	16a-hydroxy DHEA 3-sulfate	5	0.461680517	0.829187396	0.199600798	0.145172998	0.120336943	0.829187396	1.990952452	2.539595269	2.164609735	2.676724036	26.35097003	-0.67349244	-0.529249779	-0.43299682	-0.382382403	-0.547050176	1192535	1289145	1546018	1355080	2420605.5	653895.25	644949	948444	797030.5	1378012	2122959	2334043	2588571	2248028.5	4121613.25	1	2	1899836.5	1910106.75	1808082.25	1903412.875	0.267745	1.00541
512	100002128	Lipid	Pregnenolone Steroids	17alpha-hydroxypregnenolone 3-sulfate	5	39.98153278	58.3747927	34.53093812	37.52721994	24.3882872	58.3747927	2.095756075	2.265264133	1.601274156	2.134577336	5.861679322	0.366929058	0.80778685	0.205446114	0.19407141	-0.307976327	56270	46427	59138	53551	88326	37950.75	32278	34116	34665	53046.25	86646.25	69598	108700	84996.5	150183	47	70	78384.75	56282.04688	56626.57031	36801.22266	0.447731	0.718023
513	100002129	Lipid	Pregnenolone Steroids	pregnenolone sulfate	5	5.078485688	0.331674959	0	1.282361481	2.306458083	5.078485688	1.657422838	6.167386808	1.275720728	1.970126655	3.029154063	-0.979459776	-0.597455116	-0.25857944	-0.799963345	-1.220131093	546356	723843	1062132	504906.5	1201599	306689.75	454175	663173	304573	664369	940323	1126300	1645998	819365	2225563.5	2	6	676852.5625	537434.5	519807.2188	361089.4688	0.345484	0.79402
514	100002152	Lipid	Androgenic Steroids	andro steroid monosulfate C19H28O6S (1)*	5	8.864265928	23.38308458	3.79241517	7.790950883	3.690332932	23.38308458	1.898696845	2.301533898	1.818104348	3.778429718	44.14126916	-0.522858027	-0.102027187	-0.550754895	-0.490177783	-0.888206614	114191	96885	131153	109435	196237.5	69732.5	57929	81858	65061	112828.5	197927.5	161130	207162	179183	339045.25	10	10	144878.2031	134989.2188	130389.6563	111635.8359	0.317919	0.931743
515	100002153	Xenobiotics	Food Component/Plant	betonicine	2	NA	NA	NA	44.39874183	100	100	NA	NA	NA	7.214033272	NA	NA	NA	NA	0.509908021	NA	NA	NA	NA	1637597.5	NA	NA	NA	NA	665454.25	NA	NA	NA	NA	6359071.5	NA	73	72	11254258	24632440	11906383	40938328	0.861326	2.18872
516	100002154	Xenobiotics	Food Component/Plant	ergothioneine	5	0	0.165837479	0	0.072586499	0.060168472	0.165837479	4.385875656	3.218628822	3.536155902	4.833028923	4.462131249	-7.11E-02	-0.305360907	-0.106770122	-0.251830404	0.142579804	2305142	2040267	3870068	3393446.5	3568808	1395521	1314836	2640589	2122036.5	2347556	3609298.5	3168651	5630103	5316232.75	5367220	1	2	4293101	2869896.5	4107551	2985465.75	0.234438	0.66849
517	100002183	Amino Acid	Methionine Cysteine SAM and Taurine Metabolism	S-methylmethionine	5	46.72206833	38.30845771	41.31736527	24.82458263	27.85800241	46.72206833	4.96562211	6.285337965	3.185122713	5.031670442	NA	0.905755878	0.380770417	0.236561121	-0.150136977	NA	266275	262152	364345	397716	267673	153301	128212	185042	194257.5	125239	500883	514890	688761	801117	578407	26	30	922267.8125	1520434.125	854634.8125	1291613	0.675239	1.64858
518	100002185	Amino Acid	Tryptophan Metabolism	indole-3-carboxylate	5	26.59279778	14.59369818	31.13772455	12.02516332	3.088648215	31.13772455	1.859025221	1.618278968	1.669773149	2.197321588	NA	-0.131126343	-0.612634671	-0.216151255	-0.87873983	NA	56849	75989	47764	54053.5	82242	43417.5	61673	39305	41518	60629.25	79019.5	98629	63743	69122.75	114134.5	21	7	65136.26953	28550.87695	61529.22656	28069.26563	0.217243	0.438325
519	100002196	Lipid	Fatty Acid Monohydroxy	13-HODE + 9-HODE	5	2.954755309	0.331674959	0	0.145172998	0.120336943	2.954755309	2.383782748	1.561415047	2.853332247	1.972770423	1.53641837	-1.83533582	-0.7187649	-0.225162469	-0.350885847	-0.621113145	1639622	2014169	1317168	1173836	2269378.5	1202294	1503927	783514	774034	1549221.75	2240630.5	2508834	1855311	1687762	3585252.5	1	2	1327034.5	656402.125	1124108.375	1173210.625	0.457727	0.494638
520	100002199	Lipid	Fatty Acid Dicarboxylate	tridecenedioate (C13:1-DC)*	5	2.308402585	0	0	0.145172998	0.120336943	2.308402585	2.450319643	1.42231818	1.663646311	2.388016526	1.521255546	-1.10842993	6.20E-02	-0.188114445	-0.364551685	-0.557105234	702964.5	1119969	607926	802959	1757145.5	465093	837081	450840	564844.5	1091183.25	1020892	1530980	859040	1133011	2958986.5	1	2	950216	482608.5938	907642.9375	499821.0625	0.328213	0.507894
521	100002204	Amino Acid	Histidine Metabolism	N-acetyl-3-methylhistidine*	5	68.05170822	23.38308458	25.3493014	8.274860876	22.92418773	68.05170822	9.956859826	3.688925868	3.827592483	4.332260077	6.572030243	1.722553039	-1.59E-02	-0.132109961	-0.528397332	-0.283228719	57652.5	309665	262853	292223	203148	33550.5	153754	142314	140999	106741	101938.25	657667	538721	594651.5	399711	12	13	528212.3125	545659.8125	433621.8438	527152.1875	0.697976	1.03303
522	100002249	Amino Acid	Lysine Metabolism	N-acetyl-cadaverine	2	NA	NA	NA	72.27195742	100	100	NA	NA	NA	7.050474961	NA	NA	NA	NA	1.553353688	NA	NA	NA	NA	739741	NA	NA	NA	NA	422049.25	NA	NA	NA	NA	1358354.75	NA	99	99	1080485.625	1132725.25	1143268.5	1507680.625	0.596413	1.04835
523	100002253	Xenobiotics	Food Component/Plant	cinnamoylglycine	5	3.324099723	0.995024876	3.193612774	3.411565449	1.062976334	3.411565449	2.368397371	1.716231899	2.045529594	2.382115404	36.95080334	-1.144130462	-1.650692822	-1.471548803	-1.40163616	-1.626031716	1433975	2786990	1432104	1483915	3015648	638704	1499018	765899	731856.5	1570286	2633542.5	4374381	2564786	2735222.75	5426204	4	6	2521386	2449789.25	2059966.125	1824483.125	0.496934	0.971604
524	100002259	Lipid	Fatty Acid Metabolism (Acyl Carnitine Monounsaturated)	cis-4-decenoylcarnitine (C10:1)	5	0	0	0	0	0	0	3.330312219	3.158803481	4.337743928	3.673158708	7.663664875	-0.64581	0.444196524	0.501814174	0.194242411	0.201580228	23228803	17033170	6982762	17014181	12055117	15816213	13008242	5377265	11769001	8095250.75	33440749.5	23639848	9838506	25416950	18702102.5	1	2	24334870	13807035	17291724	10035872	0.404778	0.567377
525	100002284	Lipid	Fatty Acid Dihydroxy	2S 3R-dihydroxybutyrate	5	0	0.165837479	0.199600798	0.241954996	0.020056157	0.241954996	2.957948582	2.041908356	1.236004615	1.89800435	NA	0.350064773	0.261979526	2.02E-02	-0.187788741	NA	7999832	33792585	26852054	23477726	25942760	5619130	24504179	19671191	16698953	15986315	11839341.5	45836829	36930266	33810115.5	45916458	1	3	27338062	16109344	26228010	13793459	0.266743	0.589264
526	100002321	Xenobiotics	Drug - Neurological	carbamazepine 10 11-epoxide*	5	99.63065559	99.33665008	99.6007984	99.63706751	99.67910148	99.67910148	NA	16.61949109	22.15786417	49.83942254	NA	NA	15.83087334	22.06472168	16.14321252	NA	69790442.5	99789138	94273197	170272734	53828210.5	56846027.25	77419503	72996634	133212653	36594299	105008824	123000000	115500000	267867258.5	78834770.25	146	147	257073856	86639728	252079904	120797984	1.40863	0.337023
527	100002322	Xenobiotics	Drug - Neurological	carbamazepine glucuronide*	5	99.63065559	99.33665008	99.6007984	99.61287201	99.67910148	99.67910148	NA	16.61949109	20.53062228	18.80032688	NA	NA	15.65883553	19.85676712	16.45160684	NA	2892199.5	2614894	4053806	3812440.5	5167705	2420782.75	2103669	3288657	2555454.25	4102575	3055262.5	3740312	4818955	4937577	6699489.75	147	147	5319251	1188420.25	5875619	965827.25	0.0744169	0.223419
528	100002344	Lipid	Fatty Acid, Branched	(12 or 13)-methylmyristate (a15:0 or i15:0)	4	NA	61.52570481	66.86626747	25.01814662	100	100	NA	1.74158202	1.369055844	1.304614856	NA	NA	0.743827919	0.879260402	-0.566909739	NA	NA	27427257	30154113	9659033	NA	NA	16692099	23164890	6509441.5	NA	NA	39845939	36658718	14011723	NA	52	53	11228249	6621996.5	8331262	5233074	0.386108	0.589762
529	100002356	Lipid	Fatty Acid Branched	(16 or 17)-methylstearate (a19:0 or i19:0)	5	0.0923	0	0	0	0.020056157	0.0923	1.596704907	1.171087518	1.163033638	1.610084699	1.76012837	-0.595080509	-0.147785162	-4.91E-02	-6.90E-02	-5.28E-02	1902859.5	3723466	3950291	1418973	3720061	1206951.5	2761619	2999920	1018766	2338404	3032812.75	5160769	5048564	1974835	8063297	1	2	1476496.625	716045.625	1363007.25	787366.4375	0.293168	0.484963
530	100002367	Lipid	Fatty Acid Dihydroxy	2R 3R-dihydroxybutyrate	5	0	0	0	0.096781999	0.020056157	0.096781999	6.430131852	4.962427177	1.197057808	2.191581357	NA	3.67E-02	0.422949611	5.87E-02	-0.760268824	NA	7392215	27579589	20433021	16892467	19457329	5570395.5	22387511	16284303	13009536	13268921	9656568	35559101	25804645	22309484	34142167	1	2	18754384	9690347	18271466	7463229.5	0.213992	0.516698
531	100002394	Xenobiotics	Drug - Other	1-hydroxy-2-naphthalenecarboxylate	5	97.4145891	97.34660033	98.20359281	98.86281152	97.91415965	98.86281152	28.77404054	11.03413846	22.20920465	39.81475034	NA	7.572731815	6.609211279	8.733426187	16.81965358	NA	28163	1523297	550664	30046	38419.5	19987	258997	20859	21890.5	24227.5	1344692.25	2652261	4117490	1714949	3056488	149	149	NA	NA	NA	NA	NA	NA
532	100002397	Amino Acid	Glutamate Metabolism	alpha-ketoglutaramate*	5	18.74422899	0	0	0.048390999	0.160449258	18.74422899	4.259684033	1.626652247	5.309960824	1.776680143	NA	-0.601787184	0.437386856	0.991420722	5.49E-02	NA	926781.5	9014207	5472368	4430283	4656709	751301.5	7704607	4579589	3578876	3158262	1171474.75	10557788	6857068	5560106.5	8021697.5	2	2	5019452	1922712	4870715	1659395.75	0.141722	0.383052
533	100002405	Xenobiotics	Drug - Metabolic	metformin	5	96.39889197	92.53731343	99.00199601	93.85434309	97.01163257	99.00199601	13.19038679	4.552536839	13.15710637	28.83897362	NA	6.770403858	3.621666659	11.62603918	4.455510449	NA	2544329	387700000	201000000	153229325	271881203	433844.5	239800000	175400000	733303.5	122921406	519015582.5	597400000	203800000	530386740.3	643982404	143	143	181521328	235978784	338834464	440513056	0.516046	1.30001
534	100002406	Xenobiotics	Drug - Analgesics Anesthetics	ibuprofen acyl glucuronide	5	99.44598338	96.68325041	97.40518962	96.61263005	95.58764541	99.44598338	17.36790552	9.169191465	13.2908175	26.25487163	18.15952016	15.95692231	5.524545588	6.518071999	6.530657249	5.612629399	306029.5	1255652	601978	583766.5	925855	165218.5	587060	256128	110826.5	245700.5	948540.25	3492546	2300563	2737752.5	3661720.25	147	145	16467573	14998480	6857297.5	10394324	0.711174	0.910789
535	100002410	Xenobiotics	Drug - Antibiotic	3-hydroxyquinine	3	97.4145891	NA	NA	98.42729252	98.99719214	98.99719214	29.08063845	NA	NA	60.71856958	NA	12.90747848	NA	NA	9.691923021	NA	167579.5	NA	NA	237700	157436.5	86988.25	NA	NA	130398	90641	339078.25	NA	NA	484278	295641.75	148	147	1560654	NA	99599	22955.51367	NA	NA
536	100002417	Xenobiotics	Food Component/Plant	2 3-dihydroxyisovalerate	5	0.646352724	0	0	2.080812969	0.661853189	2.080812969	5.775027286	3.505367258	5.923492905	6.392919319	NA	1.257511018	0.951170234	1.20254708	1.036839384	NA	319968.5	1148640	617517	464454	682077	193381.25	672283	368222	277202.5	327396	702289	2808616	1124461	1063522.5	1732145	4	6	1277835.5	2756394.5	1803497	3854000.25	0.601881	2.15708
537	100002454	Xenobiotics	Drug - Metabolic	allopurinol riboside	4	98.79963066	98.67330017	NA	99.49189451	100	100	17.81237616	11.7775593	NA	16.95034477	NA	10.1418205	10.02501207	NA	15.05486483	NA	4290709	911943	NA	2009423	NA	3402412	297062	NA	1189073	NA	5465680	1785697	NA	2466536	NA	149	148	NA	NA	2358888	NA	NA	NA
538	100002458	Amino Acid	Leucine Isoleucine and Valine Metabolism	3-methylglutaconate	5	0	0	0	0.0241955	0.020056157	0.0241955	9.429830531	3.621253284	2.935639057	3.918628846	NA	1.136861646	0.880977845	0.744374243	0.791107776	NA	301752	3152574	1593168	1120328.5	892981	228444	2391734	1287123	849501.75	587966	411692	4354665	2019370	1622546	2979647	1	2	1312790	1120899.75	1345209.625	1124777.5	0.181171	0.85383
539	100002462	Amino Acid	Lysine Metabolism	5-(galactosylhydroxy)-L-lysine	5	3.970452447	0.165837479	6.387225549	6.242438906	19.25391095	19.25391095	4.98313134	1.811388284	1.212930056	2.524757371	NA	-1.208015354	-5.35E-02	-0.86351036	-1.148737188	NA	485672	820717	638342	426149	431191.5	354413.5	543790	353537	239748.5	223056.5	634472.5	1162388	1627641	713451	669462.25	11	7	546844.9375	291087.9063	534105.5	304661.625	0.389081	0.532304
540	100002466	Amino Acid	Glutathione Metabolism	cysteinylglycine disulfide*	5	0	0	0	0	0.020056157	0.020056157	0.383306091	1.045441195	1.134105748	0.491847504	0.432430698	-0.790204276	0.283934666	-0.463703508	-2.78E-02	-0.599443106	28545310	70493920	26743701	61958333	52165656	20453784.5	60755597	20426847	53356717	40746508	38157686.5	84002998	33671371	71014219	70563431	1	2	64949136	13198795	65745716	12163397	0.0981876	0.203217
541	100002488	Lipid	Secondary Bile Acid Metabolism	isoursodeoxycholate	5	0.369344414	0.663349917	0.598802395	0.290345996	0.180505415	0.663349917	5.079862829	5.882250705	7.495180187	8.597106019	13.35693714	0.337318726	-4.15E-02	8.15E-02	0.382892031	0.290298754	468277	481605	396555	504307	749195	272913.5	257078	206428	273703	412464	852220.5	994878	824232	1036327	1417255	1	4	800640.6875	981958.3125	887732.9375	1994386	0.52754	1.22647
542	100002489	Xenobiotics	Drug - Metabolic	oxypurinol	5	92.24376731	98.00995025	99.6007984	99.12896201	99.37825913	99.6007984	14.05161427	8.850511541	15.73226011	12.25129462	NA	4.10509538	8.377069797	15.73226011	11.11978555	NA	438105	369900000	239000000	243917169	391964325	64696.25	326600000	222500000	179721203.5	262393979.5	126419867.5	488800000	255600000	361035715.3	629143407.5	148	147	484250656	NA	327885888	103204384	0.145245	NA
543	100002500	Amino Acid	Histidine Metabolism	formiminoglutamate	5	0.0923	0.331674959	0.598802395	0.750060489	0.94263939	0.94263939	4.942081745	5.652567946	1.699178676	3.974632656	37.32502211	0.431736159	4.26E-02	-0.264996777	-2.71331835	-2.973572322	776141.5	1304586	1826343	2521917	1462859	337394.25	925279	1331858	1747635.25	1007319.5	1482547.75	1973271	2452449	3660066	2147837.5	2	23	2736202	1957174.625	2794038.25	2020586.5	0.364062	0.715289
544	100002514	Amino Acid	Histidine Metabolism	hydantoin-5-propionate	5	9.695290859	0	0.798403194	1.621098476	1.584436422	9.695290859	4.354464293	5.855512534	0.922165745	3.755058185	NA	0.331867048	4.69E-02	-0.98895337	1.042805118	NA	80515.5	550778	321562	309531.5	223462	57098	387979	222484	212781.5	137930.5	120388	781774	433639	441139.75	381408	89	98	379077.0313	206572.9688	355087.5938	202539.125	0.399563	0.544937
545	100002528	Xenobiotics	Chemical	sulfate*	5	0	0	0	0	0	0	4.301160404	0.99023194	3.303245928	0.858688262	48.33932217	6.78E-02	0.292414558	0.784099887	-0.118913859	-0.526450724	55541062	146800000	113000000	145076256	69197867.5	41286657.5	132100000	101600000	125219742	54326239.5	72225544	167000000	125500000	163864172	132571585.3	1	2	138767680	33506396	138849632	33104310	0.108416	0.241457
546	100002537	Lipid	Fatty Acid Dicarboxylate	4-hydroxy-2-oxoglutaric acid	5	8.771929825	5.970149254	2.395209581	1.282361481	1.825110309	8.771929825	1.029886599	1.837231255	3.284001696	11.92870399	NA	-1.42481839	-2.882350571	-3.594331208	-2.817339492	NA	237365.5	6143026	723558	2325262	1856473	169818.75	3917424	506644	1124567.5	1055206.5	349443.5	8724405	1274834	4873869	3161790.5	5	6	4698304.5	4158670.5	4394737.5	3842771.25	0.52357	0.885143
547	100002544	Amino Acid	Glutamate Metabolism	4-hydroxyglutamate	5	25.11542013	7.462686567	18.16367265	15.43672877	9.967910148	25.11542013	2.83859036	1.815852213	2.12314824	47.08273335	12.52675193	-0.442923558	-0.855678446	-0.507668061	-0.637859727	-0.656543605	376289	233150	233431	233125	170156	271328.5	161426	143893	137149.5	105387	538636	353946	358301	364420.5	279085	25	32	293253.4063	184012.2813	286446.4063	269331.2188	0.423078	0.627486
548	100002568	Cofactors and Vitamins	Hemoglobin and Porphyrin Metabolism	L-urobilin	5	32.5023084	27.52902156	23.55289421	53.71400919	54.49257922	54.49257922	22.61456564	3.0875948	3.429412352	10.725476	NA	0.676113445	-0.119053088	-0.179164998	0.553779343	NA	419154	285254	229619	223105	207198	227656	162213	121628	111922	104635	746041.5	592287	441095	454941	402772	64	86	393292.9063	445631.5625	399997.0625	613785.75	0.575897	1.13308
549	100002613	Cofactors and Vitamins	Pantothenate and CoA Metabolism	pantoate	5	27.97783934	29.85074627	28.94211577	14.83184128	32.57119936	32.57119936	9.641578802	1.783400002	2.901661004	9.442140285	30.63929377	0.427782604	-0.434230666	-0.507557796	-0.688217329	-8.54E-02	88458	145499	91607	96236	103233	59207	106996	70263	68249.25	71493	121593.25	193928	120619	134423.25	159504.5	17	18	121560.1406	103632.5469	124897.1172	92934.28906	0.371951	0.852521
550	100002619	Carbohydrate	Pentose Metabolism	sedoheptulose	4	NA	46.26865672	61.8762475	35.13186547	100	100	NA	2.163733252	2.621339003	1.603632924	NA	NA	0.198241972	0.771108567	-0.317349806	NA	NA	646932	663410	658551	NA	NA	471276	505381	482515	NA	NA	929320	888810	938730	NA	51	40	815486.9375	489800.375	820680.125	389181.5938	0.397653	0.600623
551	100002715	Xenobiotics	Tobacco Metabolite	norcotinine	5	75.53093259	95.02487562	81.63672655	82.72441326	84.4765343	95.02487562	3.036266756	8.959455504	3.566348529	5.696908249	NA	1.637751064	4.638315792	1.962087192	2.164391206	NA	440602	760492	517560	436064.5	471446.5	295510	460918	299356	246295.5	237870	715932	1153927	819538	758699.75	881079.75	126	120	576189.1875	456047.0625	540121.1875	497213.2813	0.454888	0.791488
552	100002717	Xenobiotics	Tobacco Metabolite	hydroxycotinine	5	63.52723915	94.02985075	78.04391218	72.73167191	77.1560369	94.02985075	2.574450074	6.523817277	3.319621425	3.992581325	26.82187982	0.97006644	3.915945683	1.57100716	1.197855723	1.502132808	5468606	8481411	6117644	5280706	4330042	1338714	3100923	2817937	2343981.5	1785632	10640347.5	11697536	9863512	9153586.5	7490491.5	101	104	5888219.5	5862182.5	6540666	4994845.5	0.496923	0.995578
553	100002719	Xenobiotics	Tobacco Metabolite	cotinine N-oxide	5	72.57617729	94.19568823	84.43113772	75.00604887	80.12434817	94.19568823	2.54874351	7.093309653	3.876718444	3.899193885	NA	1.286659052	4.146256114	2.162212182	1.380749755	NA	762214	732978	709626	1025735	584313	428147	347828	443154	578758	348550	1171450	997729	953684	1736605	931068.5	107	105	1334950.5	1436683.25	1142470.75	865332.1875	0.438001	1.07621
554	100002725	Xenobiotics	Drug - Gastrointestinal	omeprazole	5	93.62880886	98.00995025	99.8003992	95.16090007	96.99157641	99.8003992	16.62804487	8.356966992	22.31595842	33.02231878	NA	4.556687694	6.919715929	22.31595842	4.237196511	NA	13192372	5769010	4756803	1410351	2629600.5	1964370	4507794	4756803	234895.5	461745.25	51611728	9092092	4756803	6988931.5	9874169.25	140	140	14711915	20062284	9420720	15652573	0.769238	1.36368
555	100002726	Xenobiotics	Drug - Cardiovascular	atenolol	5	94.09048938	94.85903814	99.4011976	98.74183402	99.03730445	99.4011976	10.41420998	6.461444516	21.06964896	64.25709752	NA	4.195186162	4.692897368	16.90592471	10.28654261	NA	14848977	14634457	9651693	58762530	30116518.5	6384225.75	10315337	5162829	19064417	19487844.75	31198271.75	21645714	38384725	99389156	49946589.5	147	147	54870640	4759069	25291300	22906200	0.702083	0.0867325
556	100002732	Xenobiotics	Drug - Respiratory	diphenhydramine	3	99.81532779	NA	NA	99.903218	100	100	NA	NA	NA	NA	NA	NA	NA	NA	NA	NA	7778119	NA	NA	5489272.5	NA	7434232	NA	NA	3713423.25	NA	8122006	NA	NA	8595223.5	NA	149	149	NA	NA	NA	NA	NA	NA
557	100002734	Xenobiotics	Drug - Cardiovascular	hydrochlorothiazide	5	99.53831948	96.35157546	99.8003992	96.70941205	96.34977938	99.8003992	19.47042213	6.924646016	22.31595842	12.09817877	12.04447088	17.69843706	5.440883151	22.31595842	5.681484889	5.291765436	1744327	2983489	2812786	2996037	5833715	822733	2402203	2812786	1613642.25	3058378.5	3044176	4319247	2812786	5729157	10876545.5	147	144	2276592	1901724.125	7573937.5	4659082.5	0.707526	0.835338
558	100002735	Xenobiotics	Drug - Gastrointestinal	ranitidine	4	98.79963066	99.50248756	NA	99.54028551	99.69915764	99.69915764	32.7610937	14.07142495	NA	38.07980723	NA	11.20441289	14.07142495	NA	16.68680903	NA	1153339	11719646	NA	20760139	16443736	605532	7562384	NA	9589389	6593096.5	25905012	23169741	NA	110365509	29492415.5	149	148	NA	NA	240484448	NA	NA	NA
559	100002736	Xenobiotics	Tobacco Metabolite	nicotine	4	NA	99.33665008	94.61077844	95.78998306	100	100	NA	12.48091833	8.001600285	7.613715381	NA	NA	12.2661292	5.122914816	5.430079706	NA	NA	200828	347553	471056.5	NA	NA	156391	241418	324217.75	NA	NA	294144	470578	714080.75	NA	145	148	1215404.25	848972.3125	820339	NA	0.227141	0.69851
560	100002749	Amino Acid	Methionine Cysteine SAM and Taurine Metabolism	S-methylcysteine	5	0.184672207	0	0	0	0.020056157	0.184672207	5.283482926	2.816428508	2.913279731	4.441605587	3.919088517	0.412945127	0.808046138	0.821320062	1.021405564	0.761201328	337636	772606	777090	845773	826928	233933	649592	632262	649985	509221	513193	1012127	1017957	1166570	1422124	1	2	1057825.375	619068.5625	1121799.375	593039.25	0.311773	0.585228
561	100002761	Lipid	Androgenic Steroids	androsterone glucuronide	5	2.493074792	7.462686567	0.199600798	2.395354464	1.083032491	7.462686567	2.419204492	2.729994229	1.796219011	2.175685912	45.59488593	-0.868244266	-0.920054113	-0.812549847	-1.130858029	-0.998678214	391055	349813	560431	532561.5	775272.5	218307.75	184587	349219	298591.5	436455.25	636816.25	596007	906421	863428.75	1281018.25	3	6	728586.75	619258.75	636353.0625	516833.9375	0.232872	0.849945
562	100002769	Amino Acid	Urea cycle Arginine and Proline Metabolism	argininate*	5	0.369344414	0	0	0.193563997	0.060168472	0.369344414	2.116441511	2.934100295	2.252510142	4.702523987	23.70533056	-0.369192734	6.68E-02	0.203483366	-0.450666123	0.225365835	1678619	2619484	2804782	2282586	2258842	1041690.5	1870645	2020292	1625176	1305178	2561598	3556558	3914399	3246100	3686309	1	2	2822415.75	1441255.25	3356360.25	2362334.75	0.367774	0.510646
563	100002773	Xenobiotics	Food Component/Plant	solanidine	5	77.00831025	58.04311774	74.25149701	71.69126542	72.62334537	77.00831025	12.63327991	11.06665277	8.012941163	11.34358082	NA	2.768976192	1.186550247	1.951810436	1.579229061	NA	148388	167011	158660	206930	247267	93830	85583	96176	96118.5	114937	359838	353051	383726	554063	585747	109	108	689498	1757138.375	683551.9375	1436391.75	0.603236	2.54843
564	100002784	Amino Acid	Urea cycle Arginine and Proline Metabolism	2-oxoarginine*	5	3.601108033	0	0	0	0.020056157	3.601108033	2.777829491	2.621106675	2.891658541	4.496039707	48.13368561	-0.318268609	0.426074072	0.718246154	0.736423395	0.532194255	799438	2520523	2590215	4062674	2238754	249628.5	1972154	1941947	2742005	1535130	1856994	3310552	3620896	5879837	3324026	1	2	4604521.5	3327542.5	5262581.5	5298068.5	0.356379	0.722668
565	100002796	Lipid	Medium Chain Fatty Acid	cis-4-decenoate (10:1n6)*	5	3.23176362	0.165837479	0.399201597	0.483909993	0.58162856	3.23176362	8.789574992	3.101224502	3.168553957	19.0066738	13.98034187	-1.069617695	-0.707563448	-0.845275463	-0.518282664	-1.262137238	1612834.5	3929969	2285741	3396146	3532786	1039860.75	2556154	1594288	2293463	2427964	2393908	5262152	3340484	4945706	5084781	2	2	4286907.5	2744400.75	3382359.5	2678195.75	0.412736	0.640182
566	100002802	Xenobiotics	Drug - Metabolic	atorvastatin (lipitor)	3	97.78393352	NA	NA	97.82240503	97.11191336	97.82240503	19.89642281	NA	NA	20.67060234	NA	9.260970568	NA	NA	8.310154491	NA	402758	NA	NA	161913	417864	205697.75	NA	NA	82794.75	159350.75	1028700.25	NA	NA	407434.5	1125136.25	148	148	66616	NA	90939	NA	0.4339	NA
567	100002804	Xenobiotics	Drug - Psychoactive	sertraline	3	99.9076639	NA	NA	98.93539802	99.8596069	99.9076639	NA	NA	NA	13.66187995	NA	NA	NA	NA	10.20132827	NA	5429447	NA	NA	2878159	4136629	5429447	NA	NA	955789.5	4045642	5429447	NA	NA	4179748.75	6926239.5	147	149	3656321	437045.7188	NA	NA	NA	0.119532
568	100002806	Xenobiotics	Drug - Neurological	gabapentin	3	NA	99.66832504	NA	99.61287201	99.63898917	99.66832504	NA	NA	NA	17.47797835	26.82879671	NA	NA	NA	16.31478985	17.56181176	NA	2310000000	NA	1008569364	885842110	NA	1504000000	NA	447110563.8	376303434.3	NA	3117000000	NA	1300878765	1195014108	147	147	1200357504	137480112	1255934976	111593792	0.0942954	0.114533
569	100002807	Xenobiotics	Drug - Psychoactive	venlafaxine	5	99.72299169	99.33665008	99.4011976	98.66924752	98.67629362	99.72299169	NA	12.87751205	17.86768732	12.46858878	NA	NA	12.47414243	16.43945601	8.981767926	NA	7147589	17593385	22036354	10375211	10004554.5	6783493	12245317	5628395	3263154	5418481.75	21391512	21556866	28968490	28950154.5	29548438.25	148	147	6903373	NA	1715696	2280386.75	0.15795	NA
570	100002808	Xenobiotics	Drug - Gastrointestinal	pantoprazole	4	99.9076639	99.50248756	NA	99.806436	99.83955074	99.9076639	NA	14.07142495	NA	63.9862293	42.62916585	NA	14.07142495	NA	35.15438618	31.56553835	158542432	17473025	NA	1675112	2575067.5	158542432	2132863	NA	75107.75	631897.75	158542432	20704200	NA	14111018.25	71404894	147	148	6027131.5	8420102	75737	NA	0.297204	1.39703
571	100002809	Xenobiotics	Drug - Psychoactive	quetiapine	3	NA	99.83416252	NA	99.7338495	99.75932611	99.83416252	NA	NA	NA	19.44145969	37.60511238	NA	NA	NA	19.34823155	23.57167998	NA	1	NA	13161572	7084306	NA	1	NA	9988949	1669443	NA	1	NA	35817447	39154499.5	148	148	159618496	NA	203430096	NA	0	NA
572	100002849	Xenobiotics	Chemical	ethyl glucuronide	5	81.90212373	13.43283582	62.2754491	62.10984757	38.66827116	81.90212373	18.34406484	13.8163379	15.07737695	17.39780963	47.02883299	2.643145423	0.228241855	1.551397274	1.434896204	0.569585189	466516	242483	148744	153631.5	392375	180054.5	152916	50788	78157.25	206233	1526126.25	387153	328447	399936.5	767572.25	90	86	721095.5625	1907174.875	541796.9375	1513750.75	0.599972	2.64483
573	100002856	Xenobiotics	Food Component/Plant	glycyrrhetinate	5	85.87257618	94.52736318	79.44111776	64.81974353	68.55194545	94.52736318	9.87850281	10.54907357	6.141712463	10.10002251	NA	2.802586217	4.343857086	1.761920578	1.157885621	NA	972990	1157104	765291	367687.5	536088.5	440260	870920	467009	171022.25	248197.5	2075855	1796299	1327726	870555.5	1171981	95	95	776934.9375	1395202.125	785772	1015080.938	0.811076	1.79578
574	100002873	Lipid	Lysophospholipid	1-lignoceroyl-GPC (24:0)	5	2.216066482	1.990049751	0	0.556496492	0.120336943	2.216066482	0.759468404	0.577042	1.09774858	1.379302063	1.722653549	-1.875059507	-1.019955781	-3.30E-02	-0.513467633	-1.57E-03	716608	560955	729789	579497	1029278	538132	443648	586771	456284.75	757672.75	904816	684005	895659	718986.25	1412272.75	1	4	622201.625	218035.9531	631303.75	216539.3438	0.214608	0.350427
575	100002875	Lipid	Lysoplasmalogen	1-(1-enyl-palmitoyl)-GPC (P-16:0)*	5	0	0	0	0	0.040112314	0.040112314	1.914824663	0.515529024	0.458537698	0.55998634	0.604494486	-1.347526155	-0.293621327	-0.353645389	-0.280426228	-0.844843081	5825425	4663522	4635787	4793242	7180121	4572653	3812887	3787937	3795131	5723916.25	7062286	5727872	5662617	6009948	8800490	1	2	5079373	1578903.875	5030040.5	1661234.625	0.169061	0.310846
576	100002910	Amino Acid	Histidine Metabolism	1-methyl-5-imidazoleacetate	5	0.646352724	0.995024876	0.798403194	0.556496492	0.381066988	0.995024876	19.21079743	3.922899758	1.625250897	2.386900942	6.400951623	0.688545316	-0.142151697	-0.490576452	-0.608080708	-0.552311745	2857337	5979074	6621921	5915315.5	4100307	1430475.5	2667028	3201208	2848217.75	1923423.5	6470190	12793261	13317953	11060007.5	8877030.5	1	2	9474335	8053856.5	7881749	6840275.5	0.652489	0.850071
577	100002911	Lipid	Secondary Bile Acid Metabolism	glycoursodeoxycholate	5	0.646352724	4.145936982	5.788423154	0.895233487	0.541516245	5.788423154	6.36049657	5.097460245	10.24462843	29.31486554	34.40277205	0.22262992	-0.293914567	-0.423255126	6.70E-02	4.58E-02	391039	516963	328617	411057.5	693594	180114	256336	146946	202091.5	329492	873858.5	1131214	650652	902462.75	1430541.5	4	3	831982.75	1136535.875	593103.25	1099166.75	0.594401	1.36606
578	100002913	Lipid	Secondary Bile Acid Metabolism	ursocholate	4	NA	33.83084577	70.85828343	94.70118558	100	100	NA	5.203811121	6.498940813	19.03042266	NA	NA	7.33E-02	1.160080745	4.867794601	NA	NA	86007	50725	75763	NA	NA	48602	36420	37593	NA	NA	184316	78929	220615.5	NA	145	144	1214102.75	2143139	152491	171209.3438	0.698898	1.7652
579	100002927	Amino Acid	Methionine Cysteine SAM and Taurine Metabolism	S-methylcysteine sulfoxide	5	0	0	0	0	0.020056157	0.020056157	4.379215303	4.306731626	3.353519135	6.61258951	3.517550261	0.745079424	1.017041676	0.801856266	0.793473213	0.748852329	6729182	11019092	11304346	10191409	10006424	4839063	8378694	7644211	7162868	6925845	10243438	17285744	17049411	16666327	16430503	1	2	15197649	12336689	16964532	14654723	0.469449	0.81175
580	100002945	Lipid	Fatty Acid Branched	(14 or 15)-methylpalmitate (a17:0 or i17:0)	5	9.879963066	10.11608624	14.97005988	0.072586499	0.020056157	14.97005988	0.969723488	0.693513783	0.286709887	1.637112108	1.254158952	-0.92979845	-1.303811747	-1.270393972	-0.168652891	-0.442473412	24203764.5	50990561	53930416	19950292	54913300	16276105	36384712	43711898	14275079.5	35035385	35111879.5	70467071	68683915	27557911.25	97860517	1	2	21524362	10497127	18059330	10611164	0.323319	0.487686
581	100002951	Lipid	Fatty Acid Dicarboxylate	eicosanedioate (C20-DC)	5	0	0	0	0	0.040112314	0.040112314	5.439908237	2.72717353	2.315886984	3.229441704	3.515844023	0.349463211	0.397722333	0.380205326	0.647167176	0.405276195	581644	468252	567477	755412	1362460	432230.5	377784	423369	537438	881748.75	804236	587688	772456	1074995	2054557	1	2	900239.5625	511937.75	862892.3125	516820.4375	0.294872	0.568668
582	100002953	Lipid	Fatty Acid, Monohydroxy	16-hydroxypalmitate	4	NA	0	0	0	0	0	NA	2.443893764	1.701328936	2.807689322	2.412583933	NA	0.424423988	0.514409957	0.590472846	0.314249656	NA	1910692	1335898	1401130	2192058.5	NA	1541435	1125160	1091696	1594563.25	NA	2394075	1672960	1842175	3058527.5	1	2	1588289.625	638028.25	1359723.875	460911.4375	0.241826	0.401708
583	100002968	Xenobiotics	Drug - Antibiotic	quinine	5	96.30655586	99.33665008	99.8003992	97.31429954	95.48736462	99.8003992	22.73185662	17.26092748	22.31595842	57.24945029	NA	10.37938907	16.10641706	22.31595842	6.995737746	NA	1458124	18426846	12826605	2342199	449468	1058747.25	15320318	12826605	790772	235918	3299809.25	23716246	12826605	6029803.5	1141900	148	146	17360664	NA	3618329.75	4929630	NA	NA
584	100002989	Lipid	Diacylglycerol	oleoyl-linoleoyl-glycerol (18:1/18:2) [1]	5	0	2.155887231	0	1.161383983	1.143200963	2.155887231	1.445064664	1.162791962	2.689409676	1.468862271	1.830334039	-0.719158453	-1.723202132	5.55E-02	-0.776956805	-1.388142696	8371938	4275716	2348150	3231762	3586711	4455329	2768899	1488982	1801815	2397332	14623259	6022111	3839432	5245748	5379041	1	4	4676834.5	3702313.5	4552032.5	3716942.5	0.310167	0.791628
585	100002990	Lipid	Diacylglycerol	oleoyl-linoleoyl-glycerol (18:1/18:2) [2]	5	0	1.326699834	0.199600798	1.403338979	0.320898516	1.403338979	1.67314926	1.215539403	2.555146454	1.749564615	1.913303573	-0.316680695	-1.373407848	-0.219717353	-0.749252336	-0.476406682	12112051	6991426	3022210	4749662	5693445	6706832	4564047	1858573	2811303.5	3927381.25	21018052	9545889	4937143	7605649.5	8473095	1	3	7259285	5188991.5	6737333	5064823.5	0.306783	0.714808
586	100003000	Lipid	Lysoplasmalogen	1-(1-enyl-palmitoyl)-GPE (P-16:0)*	5	0	0	0	0	0.040112314	0.040112314	0.517026777	0.526426767	0.659007831	1.650104424	1.620846521	-1.363960657	-0.205849629	-0.159219814	0.12642445	0.130174606	2340317	906296	690351	1085209	1455939.5	1731481	758629	576597	817418	1145571	3061462	1058244	821030	1545883	1914781.5	1	2	844824.75	224917.0156	851551.5625	236151.7656	0.231479	0.266229
587	100003001	Lipid	Lysoplasmalogen	1-(1-enyl-stearoyl)-GPE (P-18:0)*	5	0	0	0	0	0.040112314	0.040112314	0.490472029	0.869031648	0.677088969	1.038902808	1.25295577	-1.511794436	-0.112166219	-0.160802262	-7.15E-02	-5.37E-02	3333195	1175025	980274	1431564	1997600.5	2477556	959858	783757	1086610	1530169.5	4315410.5	1405613	1196530	1904765	2650684.5	1	2	1181079.25	385205.0313	1187698.5	365297	0.174465	0.326147
588	100003009	Xenobiotics	Drug - Antibiotic	doxycycline	4	99.07663897	99.66832504	NA	99.951609	99.77938227	99.951609	14.12264111	NA	NA	64.14928315	NA	11.87573619	NA	NA	34.31847526	NA	5771808	53158348	NA	134374710	8447291	2288634	14758131	NA	107880419	2843047.5	18106594.25	91558564	NA	160869001	25696831	149	149	NA	NA	NA	NA	NA	NA
589	100003119	Lipid	Endocannabinoid	N-oleoyltaurine	4	NA	5.140961857	12.7744511	10.45245584	1.464099479	12.7744511	NA	1.154195694	1.357270294	2.536181273	1.562255063	NA	-0.889837121	-0.623943863	-0.610926357	-0.660828407	NA	253892	145310	122042	379677	NA	186386	103561	86930	215998	NA	353529	208001	170993	945685	27	15	143768.75	116069.4766	148237.5938	83695.13281	0.309418	0.807335
590	100003151	Lipid	Fatty Acid Metabolism (Acyl Carnitine Polyunsaturated)	linoleoylcarnitine (C18:2)*	5	0	0	0	0	0.040112314	0.040112314	0.933676749	0.907927384	0.960193879	1.574392209	1.745817226	-1.122053868	6.19E-02	-2.98E-02	9.81E-02	0.57124553	7055310	6552108	3765868	5691266	6543784.5	4986387.5	4983146	2955941	3585083	4860465	9828566.5	8013893	4793753	7917031	9071986.25	1	2	7401466	3873820.75	6666173	3554186	0.18951	0.523386
591	100003210	Peptide	Dipeptide	valylleucine	3	51.15420129	NA	NA	18.17082023	100	100	4.018641455	NA	NA	0.187987179	NA	0.836920863	NA	NA	-1.008036282	NA	121437	NA	NA	124881.5	NA	93142	NA	NA	89763.25	NA	167870	NA	NA	167956	NA	12	11	157237.625	66347.39844	167150.4063	69254.38281	0.352754	0.421956
592	100003240	Lipid	Endocannabinoid	N-stearoyltaurine	5	37.02677747	29.51907131	36.32734531	20.92910719	12.25431207	37.02677747	0.959923918	0.839193583	0.960825891	0.828277331	NA	7.08E-02	-0.382619348	-0.123857592	-0.624107442	NA	75954	76798	73107	56141	157468	48811	55817	51065	39728.5	83616	119860.5	104377	103426	77638.25	486686	28	21	58134.83203	29941.57031	59316.33594	28691.26563	0.28956	0.515037
593	100003258	Cofactors and Vitamins	Ascorbate and Aldarate Metabolism	2-O-methylascorbic acid	5	0	0	0	0	0.020056157	0.020056157	5.58414613	1.752262646	1.06184613	1.44027797	38.65760079	0.314352728	0.171389076	4.60E-04	4.91E-02	0.635913656	2105480	3123529	2261547	1984768	4265838	1509197	2586959	1905536	1515473	2801851	3006861.5	3836746	2632294	2541444	15564894	1	2	2420836.25	805410	2411673	877050.75	0.113022	0.332699
594	100003260	Amino Acid	Glutamate Metabolism	carboxyethyl-GABA	5	1.200369344	0.663349917	0.399201597	0.725864989	0.842358604	1.200369344	2.348334862	0.513434837	0.494119335	0.621804039	1.68552655	-0.478053766	-1.60451021	-1.647659243	-2.624566616	-2.708872568	585155.5	401220	472999	563559	346130	442994.25	326789	390684	458349	202245.5	728492.25	491409	562833	682855.5	538847	1	3	542075.1875	158361.9219	569836.9375	176342.8906	0.285593	0.29214
595	100003271	Amino Acid	Glutamate Metabolism	beta-citrylglutamate	5	0	0	1.596806387	0	0.080224629	1.596806387	1.325830419	1.050411498	0.72943093	1.317589929	49.35823502	-8.78E-02	-0.178078253	-1.950779141	-0.134788576	0.969243446	259310	798249	526659	843798	596655.5	195384.5	661915	433964	639126	458128.75	350831.5	948553	669375	1107068	765232	1	2	743929.6875	287538.9375	657545.8125	209636.5469	0.197984	0.386514
596	100003397	Lipid	Phospholipid Metabolism	trimethylamine N-oxide	5	0	0	0	0	0	0	4.146979788	3.321519572	3.207218104	3.854763021	5.323528771	0.525008021	0.642748751	-0.450436561	0.531571086	0.308865109	40012287	113900000	111600000	76488516	58476536.5	28802793	80859210	80470511	56303568	31821473.75	56357051	176200000	167300000	106284688	102869096	1	2	87564336	62465480	96317264	93909656	0.432277	0.713367
597	100003415	Amino Acid	Lysine Metabolism	N6-methyllysine	5	0	0	0	0	0.020056157	0.020056157	1.054919727	0.814174877	1.134526491	0.993512346	0.973798606	0.289817249	0.245712158	0.354149727	0.259383382	0.303187421	46811834	82958620	84207808	55162608	72865282	32721805	57158567	59104764	38033520	39674813	122505177.5	243000000	213000000	147554156	145926164	1	2	96845312	74767624	100695264	79330704	0.135559	0.772031
598	100003431	Xenobiotics	Drug - Antiviral	oseltamivir carboxylate (Ro-64-0802/02)	2	NA	NA	NA	99.9758045	100	100	NA	NA	NA	NA	NA	NA	NA	NA	NA	NA	NA	NA	NA	8530924	NA	NA	NA	NA	8530924	NA	NA	NA	NA	8530924	NA	149	149	NA	NA	NA	NA	NA	NA
599	100003432	Xenobiotics	Food Component/Plant	dihydroferulate	5	47.73776547	40.96185738	44.31137725	38.05952093	48.49578821	48.49578821	10.74170944	4.880429762	5.902551791	14.15470031	6.451930232	0.851168468	0.406229	0.593663648	0.266670968	0.535452148	122520.5	170062	140876	127927	148434	73083.25	94972	82933	76203.75	78245.75	221229.25	355159	261767	250115	297808.5	36	67	191278.2344	239868.2813	206872.2188	218220.5938	0.54309	1.25403
600	100003434	Amino Acid	Histidine Metabolism	imidazole propionate	5	4.339796861	0	0	0.919428986	2.507019655	4.339796861	11.41824348	7.55530684	5.59123562	10.75405533	32.17447409	0.628374589	0.824716996	0.937926879	0.839058275	0.202494078	660662	1211677	818043	952763	563350	462783.75	817059	630170	689807.5	343203	988000	1895145	1162242	1377528	914880	1	3	1298101.5	1015624.5	1268666.25	1089548.875	0.302224	0.782392
601	100003438	Xenobiotics	Drug - Psychoactive	clomipramine	3	99.81532779	NA	NA	99.806436	99.89971921	99.89971921	NA	NA	NA	28.40972566	NA	NA	NA	NA	25.97853114	NA	7700345	NA	NA	27873802	5838349	5604337	NA	NA	7150349.5	5697941	9796353	NA	NA	38588964.5	13552639	148	148	58168912	NA	37829312	NA	0	NA
602	100003439	Xenobiotics	Drug - Psychoactive	maprotiline	3	99.16897507	NA	NA	99.49189451	100	100	13.71551859	NA	NA	15.75522922	NA	11.59015117	NA	NA	14.40685852	NA	13024697	NA	NA	10985284	NA	9034020	NA	NA	4756638	NA	23314600	NA	NA	29524175	NA	149	147	NA	NA	18619160	5820350	NA	NA
603	100003444	Xenobiotics	Drug - Psychoactive	citalopram/escitalopram	5	98.43028624	96.0199005	97.80439122	96.85458505	96.28961091	98.43028624	22.07062433	13.10320787	13.8173132	9.011373017	NA	8.610288123	5.608795756	7.82150399	5.767203497	NA	1077299	18559728	8821288	5515330.5	5874419	219720	12172705	4384677	2949336	3556083	5653797	21786820	10696085	9237638.75	10139456	143	145	10230644	7266645.5	7004326	5467434.5	0.439977	0.710282
604	100003445	Xenobiotics	Drug - Psychoactive	duloxetine	2	NA	NA	NA	99.39511251	99.59887686	99.59887686	NA	NA	NA	14.69819404	NA	NA	NA	NA	13.5341128	NA	NA	NA	NA	1603617	810843.5	NA	NA	NA	956788	479440.5	NA	NA	NA	2630641	2282623.25	146	146	2627284	2627215.75	2448429.75	1631435	0	0.999974
605	100003450	Xenobiotics	Drug - Psychoactive	mirtazapine	5	99.26131117	99.33665008	99.8003992	98.74183402	98.55595668	99.8003992	14.5029677	23.72052532	22.31595842	35.85588225	NA	12.50672659	23.17873644	22.31595842	9.450535243	NA	14174246	3081988	5855683	5411655.5	5497851	6506216	2163596	5855683	2699926	3072676.25	28095384.5	4106979	5855683	10139079	13960455.5	145	145	9456320	6192537	4301129.5	1758672.25	0.330563	0.654857
606	100003470	Lipid	Progestin Steroids	pregnanediol-3-glucuronide	5	6.001846722	3.648424544	1.996007984	1.403338979	1.584436422	6.001846722	6.169896752	3.298141865	4.09975577	10.47812808	NA	-0.413177774	-0.827475341	0.205797255	-0.155399071	NA	182586	214354	243553	208952	372997	112105.25	142031	144737	127854.5	217528	278071.25	325130	409104	324870.5	619802.5	3	5	273714.5	205981.0313	275034.9688	261590.0938	0.276384	0.75254
607	100003473	Xenobiotics	Food Component/Plant	alliin	5	77.93167128	41.95688226	17.36526946	19.6709412	39.24989972	77.93167128	10.93399969	5.498538742	5.393702672	10.06299697	9.646480765	2.260645482	0.581420056	8.19E-02	0.111827277	0.420628963	486826	257299	563144	529036.5	598247	216047.5	124098	229052	222816	270854	1285318	692426	1353682	1304595.5	1391400	43	43	1378976.875	1747254.625	1358563.5	2352219.25	0.801025	1.26707
608	100003588	Peptide	Dipeptide	phenylalanylglycine	4	NA	3.150912106	7.185628743	51.58480523	100	100	NA	1.077320224	0.190800141	0.880940538	NA	NA	-0.553376384	-0.966898299	0.352173324	NA	NA	104301	81726	93127	NA	NA	81783	67465	74368	NA	NA	126511	99448	116567	NA	102	95	86001.9375	29376.65234	88990.66406	26648.93164	0.244261	0.341581
609	100003641	Peptide	Dipeptide	valylglycine	3	26.13111727	NA	NA	21.17106218	100	100	3.717837695	NA	NA	6.559627831	NA	4.55E-02	NA	NA	-0.27630989	NA	47656.5	NA	NA	72130.5	NA	35315	NA	NA	47433.25	NA	65440.75	NA	NA	113808.75	NA	18	17	103956.5859	62001.94531	134261.6875	133184.2969	0.384914	0.596422
610	100003686	Lipid	Fatty Acid Metabolism (Acyl Glycine)	N-palmitoylglycine	5	2.123730379	0.165837479	1.19760479	0.266150496	0.100280786	2.123730379	0.519815844	0.903916205	1.053298839	1.159805241	38.30809502	-1.699053034	-6.58E-02	-0.374000518	-0.22342372	0.116968	228508.5	390805	332009	182030.5	537861	168360.75	300902	249707	140108.5	362927	315531.5	496592	400476	233509.75	1056375	1	2	194711.8906	75457.51563	197579.5781	79329.9375	0.221313	0.387534
611	100003695	Xenobiotics	Food Component/Plant	mannonate*	5	0	0	0	0.048390999	0.100280786	0.100280786	3.444621854	2.124208509	3.01278112	2.783831846	NA	0.341305435	0.573412075	0.928302947	0.562246208	NA	2162605	10029811	6126790	7661279	6974483	1737140.5	7699116	5124416	5261572.5	5016448	2915184	13328743	7577965	11289314	10436672	1	2	9091399	5019469.5	9081366	5473606.5	0.224531	0.552112
612	100003696	Xenobiotics	Chemical	succinimide	4	NA	42.28855721	32.53493014	56.13355916	23.46570397	56.13355916	NA	4.884120879	7.694199633	14.99126115	NA	NA	0.240866629	2.10E-02	0.950535134	NA	NA	470801	384769	247526	301146.5	NA	309701	252489	158209	189206.75	NA	762265	548754	426544	512849	77	97	472870.1563	673518.875	475818.8125	460267.1563	0.600215	1.42432
613	100003769	Xenobiotics	Drug - Psychoactive	norfluoxetine	3	99.9076639	NA	NA	99.41930801	98.83674288	99.9076639	NA	NA	NA	15.06762914	NA	NA	NA	NA	13.68807108	NA	1287310	NA	NA	1890935.5	1748839	1287310	NA	NA	860418	1278339.5	1287310	NA	NA	3411432.25	2634398	149	149	NA	NA	NA	NA	NA	NA
614	100003892	Amino Acid	Methionine Cysteine SAM and Taurine Metabolism	lanthionine	5	10.15697138	1.824212272	0.598802395	10.01693685	17.60930606	17.60930606	6.325995778	2.462498418	3.030910248	8.387940911	52.41747584	-0.447931537	-1.666927555	-0.861169199	-1.098850787	-0.945828097	299566	602554	460737	375039	288392	211744	482031	360894	261093	192081.5	430430	814192	591151	528698	413355.25	21	19	421126.75	206318.125	431977.75	250994.1875	0.409017	0.489919
615	100003901	Lipid	Lysophospholipid	2-stearoyl-GPE (18:0)*	5	0.461680517	0	0	0	0.22061773	0.461680517	2.180416192	0.981817254	0.850338206	1.090450359	4.04675838	-0.77777477	-0.252472768	-0.326543127	-5.84E-02	0.878946286	1596725.5	1637515	1765555	796652	2778029	944391.75	1139881	1106806	572329	1536616	3103981	2251112	2513357	1105061	6578100.5	1	2	830049.125	358331	786243.5625	345211.3125	0.225838	0.431699
616	100003926	Lipid	Fatty Acid Metabolism (Acyl Carnitine Hydroxy)	(R)-3-hydroxybutyrylcarnitine	5	5.170821791	1.990049751	1.996007984	0.483909993	10.95066185	10.95066185	6.693876414	7.641608142	3.65446754	9.96559392	11.45673837	0.241851436	-0.210099845	-0.116599138	0.290388772	-0.971584955	1813076	2861160	2040377	2539545	2262452.5	1240138.5	1748705	1351740	1640789	1120030.25	2746254.5	4617635	3268035	4038026	4251411.75	2	3	3698818.25	4809335	3993305.25	3915019.75	0.506111	1.30024
617	100003954	Amino Acid	Tyrosine Metabolism	5-hydroxymethyl-2-furoic acid	4	NA	55.05804312	84.23153693	70.69924994	100	100	NA	8.356357182	7.021145398	8.891594554	NA	NA	1.129494328	2.487279692	1.459067551	NA	NA	53849	40487	91913	NA	NA	38201	30586	64856	NA	NA	91078	81047	140409	NA	110	111	114511.9219	81145.07813	116951.4453	120986.1875	0.501906	0.708617
618	100003965	Xenobiotics	Drug - Respiratory	doxylamine	2	NA	NA	NA	99.9274135	99.93983153	99.93983153	NA	NA	NA	NA	NA	NA	NA	NA	NA	NA	NA	NA	NA	571930	4836996	NA	NA	NA	319686.5	2952250.5	NA	NA	NA	4528963.5	14135030.5	149	149	NA	NA	NA	NA	NA	NA
619	100004018	Xenobiotics	Drug - Respiratory	fexofenadine	3	99.16897507	NA	NA	99.758045	99.8596069	99.8596069	13.00016284	NA	NA	23.43667289	NA	11.71270677	NA	NA	20.70564433	NA	9902876	NA	NA	3072600.5	11076877	867800	NA	NA	1379585.25	4983363	29642600	NA	NA	27705634	56226244.5	149	149	NA	NA	NA	NA	NA	NA
620	100004028	Xenobiotics	Drug - Cardiovascular	verapamil	3	99.44598338	NA	NA	99.854827	99.91977537	99.91977537	17.36790552	NA	NA	60.03501329	NA	16.98698192	NA	NA	33.97497362	NA	43124686.5	NA	NA	1785749	61603305.5	39828580.75	NA	NA	349767	47749016	49354628	NA	NA	30841192.75	69534038.25	148	149	65626	NA	NA	NA	NA	NA
621	100004046	Amino Acid	Histidine Metabolism	N-acetylcarnosine	5	1.200369344	0	0	0.290345996	3.028479743	3.028479743	1.404590015	1.36533621	0.882473849	1.105975796	NA	-0.816413711	-0.117457482	-0.354497487	-0.127608684	NA	1830013.5	2988600	3989287	4628875	2420492	1162105.75	1908525	2735145	3246026	1468572.5	2694639.5	4348526	5524751	6531857	3883625.5	1	2	5462783.5	2682647.25	5514503	2778569	0.210268	0.491077
622	100004054	Lipid	Fatty Acid Metabolism (Acyl Carnitine Long Chain Saturated)	margaroylcarnitine (C17)*	5	1.108033241	1.990049751	0	0.508105492	1.764941837	1.990049751	7.752781144	0.352327775	0.683411425	1.404891725	NA	-0.521079074	-2.089268674	-0.710291784	-0.640391596	NA	584106	719527	601629	544699.5	628271	416989.5	539804	477747	375430	454527.5	832778	908812	763642	746271	919562.75	2	2	583407.125	288248.0313	557061.1875	281658.9688	0.228941	0.494077
623	100004056	Amino Acid	Methionine Cysteine SAM and Taurine Metabolism	N-methyltaurine	5	50.78485688	37.47927032	29.74051896	18.82409872	31.46811071	50.78485688	5.697490553	4.62099354	2.409423188	4.27967655	NA	0.878283071	0.268797156	-5.65E-02	-0.25461249	NA	103156	253554	223669	416202	196863	51724	119236	114678	188447.5	88494	209124	543633	450692	904188.5	426322	23	23	861702.8125	955178.1875	767750	791892.875	0.669801	1.10848
624	100004059	Xenobiotics	Food Component/Plant	histidine betaine (hercynine)*	5	31.85595568	1.658374793	0.399201597	17.32397774	48.19494585	48.19494585	3.349106176	3.21512185	3.18827007	4.067200999	NA	0.208536104	-0.948281715	-0.697183099	-0.699321794	NA	250329	659710	748605	319231	241122	145785.75	374488	494134	180153	124622.5	459983.75	1055144	1151963	580793	421519	30	31	396031.2813	316620.875	401659.7188	434791	0.567897	0.799485
625	100004088	Cofactors and Vitamins	Vitamin A Metabolism	retinal	5	69.99076639	24.54394693	10.17964072	46.9150738	34.99799438	69.99076639	2.281539627	0.317207894	0.279752673	0.809129409	NA	1.206217912	-0.663964801	-1.287382984	0.181193399	NA	191124	163971	258417	129703	176817	141403	121066	176430	93413.75	132494	257113	232132	354337	177545	224862	76	100	142941.7813	59667.96094	133678.8594	55391.90625	0.299207	0.417428
626	100004089	Lipid	Fatty Acid Monohydroxy	2-hydroxydecanoate	5	0	0	0	0	0.020056157	0.020056157	4.293804861	11.75631255	2.332845997	4.037576223	9.527986694	0.990545529	1.553090935	0.641696322	0.617530837	0.699690016	1088936	1671325	1440086	1745585	2588443	826343.5	1318156	1118953	1326071	1929146	1469300	2170998	1814657	2337752	3559646	1	2	2150710	1035527.188	1780788.25	1043011.188	0.334426	0.481482
627	100004111	Xenobiotics	Benzoate Metabolism	4-methylcatechol sulfate	5	0.184672207	0	0.399201597	0.0241955	0.020056157	0.399201597	3.048855137	3.44806457	4.901509979	3.590050803	3.407412789	-0.493411892	-0.523846624	-1.395015432	-0.528802902	-0.455606272	8049252	6961685	4376783	5522339	12632137	4703441	4113768	2623519	3289718.25	7096070	14489040	11299319	6782289	9459158.75	22202040	1	2	8592027	10062843	8573166	9181797	0.514974	1.17118
628	100004112	Xenobiotics	Benzoate Metabolism	3-methyl catechol sulfate (1)	5	1.477377655	0.829187396	1.796407186	0.943624486	0.280786201	1.796407186	4.077739744	3.366538087	2.29751656	4.003116659	5.659554768	-0.927239198	-0.792394148	-0.939611748	-0.755026875	-0.728562617	2683153	1274492	721397	982479.5	2128328	1368090	712956	335531	464679.5	1013228.25	5129689	2094570	1251006	1842692.25	4375556.5	2	2	1502488.5	1605302.625	1326800	1397528.875	0.509078	1.06843
629	100004169	Xenobiotics	Drug - Analgesics Anesthetics	2-hydroxyibuprofen	5	98.15327793	96.68325041	97.40518962	90.32180015	90.9947854	98.15327793	31.78578504	16.62826525	10.23653041	10.97694406	11.19017861	9.892706549	5.709516889	6.162564398	5.357252348	3.778841101	259857.5	10571899	7533802	952554.5	1122783	93188	5043589	4135653	175567.75	306567	825809.75	25219129	9514499	7941504.5	5521943	144	145	6681664.5	13630744	5199718	10063095	0.329944	2.04002
630	100004171	Xenobiotics	Drug - Analgesics Anesthetics	carboxyibuprofen	5	98.89196676	97.18076285	98.20359281	90.41858214	92.65944645	98.89196676	23.01093082	17.28769347	8.240463604	21.13135029	13.14846996	10.93200989	6.769885644	7.473311112	3.280428552	4.19060775	220370	11761658	7505651	249373	685633	108161.25	3505552	3290882	72614.25	210439.75	1423892.5	19654159	8279191	4565645	4436535.75	109	114	4815375.5	11355088	3698450.75	7831727.5	0.746641	2.35809
631	100004173	Xenobiotics	Drug - Psychoactive	O-desmethylvenlafaxine	5	99.72299169	99.50248756	99.20159681	98.49987902	98.67629362	99.72299169	NA	16.26261165	12.40866053	61.36748459	NA	NA	15.57198967	11.63967074	8.601568793	NA	29036382	116400000	87723160	116523140.5	78032644.5	25834057.5	64633058	43455091	33387457	43525695	175584072	119700000	163200000	165175498	155148462.5	147	148	80090552	112913328	140274560	NA	0.00538816	1.40982
632	100004174	Xenobiotics	Drug - Psychoactive	zolpidem	5	98.52262235	95.52238806	99.20159681	98.11275103	98.57601284	99.20159681	30.70254763	13.62574708	14.5201719	62.6299886	NA	9.444083373	4.915130891	11.52034289	8.554461332	NA	16603356	6880563	1356341	8989828.5	5423197	596710.75	2362732	547572	4279763	2729399.5	48122204.75	14881504	9785027	21277188.75	12423178	146	147	25557448	23937874	11378174	8104754.5	0.932057	0.93663
633	100004175	Xenobiotics	Drug - Cardiovascular	warfarin	5	92.15143121	86.73300166	99.8003992	99.08057101	99.41837144	99.8003992	4.112062176	2.689544567	22.31595842	12.04552777	NA	3.300881775	2.373786018	22.31595842	10.38868181	NA	65216687	1	1	85374017	130263820	44523075	0.842760359	1	66544294.75	94472735	97321994	1.178047756	1	101176801	211356446	146	146	70833480	18473180	63802264	18527652	0.227389	0.260797
634	100004180	Xenobiotics	Food Component/Plant	echinatin	2	NA	NA	NA	99.58867651	100	100	NA	NA	NA	17.77023771	NA	NA	NA	NA	16.77345489	NA	NA	NA	NA	3425248	NA	NA	NA	NA	1695798	NA	NA	NA	NA	5988376	NA	148	149	5074959	NA	NA	NA	NA	NA
635	100004182	Lipid	Secondary Bile Acid Metabolism	3b-hydroxy-5-cholenoic acid	5	24.1920591	25.53897181	22.55489022	11.03314783	7.601283594	25.53897181	2.224884333	4.3913101	2.985754228	6.047389225	3.965578349	0.101508468	0.14354981	-0.179547305	-0.12173307	-0.544133458	54609	56366	63944	55415	104754	38624	39738	47394	39629	72584	76960	81659	82984	76201	154471.5	14	18	61500.79688	32466.14844	54979.18359	29063.96875	0.303037	0.527898
636	100004208	Xenobiotics	Benzoate Metabolism	guaiacol sulfate	5	0.461680517	0	0.199600798	0.0241955	0.020056157	0.461680517	3.659847845	2.290495126	1.536645201	6.022056035	26.82223091	-0.17427152	-7.25E-02	-0.455358179	-0.263865933	-0.169083533	2357558	2995201	1692127	1681812	3655764	1331123.75	1883839	1046490	1027103.75	2072881	3906752	5184346	2576960	2740346.5	6438738	1	2	2072615	1337150.875	2138055.75	1697955.625	0.372035	0.645152
637	100004227	Lipid	Fatty Acid Amino	2-aminooctanoate	5	3.324099723	0.497512438	0	0.290345996	0.060168472	3.324099723	1.591154872	1.796306311	2.915987888	2.369524482	58.88551812	-0.586067336	-0.57937798	-8.96E-03	-0.289158542	-0.113468875	118775	186512	220860	191076	289638	81218	130620	164651	131450	190326.5	170801.5	265676	299020	271766	439971.5	2	2	221313.4688	114870.5469	221074.7969	117344.0391	0.334249	0.51904
638	100004241	Xenobiotics	Drug - Cardiovascular	furosemide	4	92.98245614	98.34162521	NA	99.27413501	99.63898917	99.63898917	7.018853934	10.75491373	NA	55.35549726	NA	4.099289445	8.989416269	NA	14.45160157	NA	9421264	2944583	NA	1232989.5	4992975.5	4322680.5	1524837	NA	204449	2356651	19280175.5	15570211	NA	11224745	12979010.25	148	149	269266	NA	NA	NA	NA	NA
639	100004284	Xenobiotics	Chemical	dimethyl sulfone	5	39.05817175	0	0	0.072586499	4.031287605	39.05817175	1.959130118	8.281678531	13.26463214	17.48611718	NA	2.07E-02	-5.35E-02	1.350537717	2.180348785	NA	392952.5	4245638	6138260	3158006.5	1586111	247494.25	2884754	4062246	2128556.25	877440	614106.75	5782968	9303089	4725834.5	2871153	1	2	5391622.5	10930344	6314199.5	14349216	0.492588	2.02728
640	100004289	Xenobiotics	Drug - Gastrointestinal	lansoprazole	2	NA	NA	NA	99.854827	100	100	NA	NA	NA	NA	NA	NA	NA	NA	NA	NA	NA	NA	NA	773928.5	NA	NA	NA	NA	34661	NA	NA	NA	NA	14487920.75	NA	149	149	NA	NA	NA	NA	NA	NA
641	100004295	Xenobiotics	Food Component/Plant	2-piperidinone	5	2.031394275	0.165837479	0	0.532300992	1.905334938	2.031394275	5.348709863	7.975511428	3.996614624	7.15383427	22.30904122	0.404150962	0.908908731	0.417139045	0.141803154	-0.512159265	7986474	33428165	37990026	32889831	12539487	4441672	21831717	21113254	17907462.5	6621900.5	16530589	58964341	82962180	70001085.5	25582749.5	2	4	61400076	72510816	58940444	82285328	0.559837	1.18096
642	100004299	Amino Acid	Histidine Metabolism	N-acetyl-1-methylhistidine*	5	0.923361034	2.32172471	0.399201597	0.532300992	4.43241075	4.43241075	13.4332936	3.833835646	3.096251172	3.037620749	36.12033739	0.544178887	-0.412127464	-0.132477431	-0.382598452	-0.640254504	946465	733837	674052	897043	414033	584274	416955	418995	574504	217932	1526888	1275250	1144447	1401700.5	757112	2	4	1186483.625	730222.9375	1146993.25	837221.625	0.303169	0.615451
643	100004322	Xenobiotics	Food Component/Plant	2-aminophenol sulfate	5	0.0923	0	0.199600798	0.387127994	0.180505415	0.387127994	3.830713549	2.126637463	1.66100303	3.223976652	16.73214073	-0.361868208	-0.724385185	-0.833085839	-0.68302631	-0.918971499	1075014	2534917	1293126	993797	2978547	530869.25	1426892	584890	482777	1359843	2031038.25	4035210	2387063	1916092	5725133	1	2	1604616.625	1465625	1545428	1505494	0.638307	0.91338
644	100004328	Lipid	Sphingomyelins	sphingomyelin (d18:1/14:0 d16:1/16:0)*	5	0	0	0	0	0.020056157	0.020056157	0.147689657	0.265788731	0.890266183	0.466282271	0.665798202	-1.711694993	-0.355878972	-0.243569026	-0.296581082	-5.561484293	173617685	118500000	119100000	88803932	167978811	141005255.5	101800000	103900000	74173728	128310357	213247914	137100000	141400000	105357361	248065945	1	2	90929888	22982346	90779576	26029390	0.121912	0.252748
645	100004329	Lipid	Sphingomyelins	sphingomyelin (d18:2/16:0 d18:1/16:1)*	5	0	0	0	0	0.020056157	0.020056157	-4.24E-02	0.24505271	0.655781166	0.491704781	0.599475157	-1.995707375	-0.461856088	0.128291202	-0.128764991	-6.757644187	227702492	142500000	144700000	108366447	197963984	183642101	126000000	127900000	92866049	150226800	265786726	163200000	168300000	127016758	301611535	1	2	110689192	24329492	110093680	23758530	0.100789	0.2198
646	100004396	Lipid	Fatty Acid Dicarboxylate	3-hydroxyadipate	5	32.5023084	14.92537313	5.788423154	13.1381563	12.73565985	32.5023084	10.72964041	1.837276064	1.889056715	3.262046985	NA	0.467897335	-1.306849768	-2.073459936	-0.97967552	NA	278098	1682259	602700	573629	652507	210351	1165684	429745	401602.5	419267.5	371642.5	2391835	829303	890679.75	1047392.5	29	30	780123.875	568908	1038719.5	1179660.25	0.425506	0.729253
647	100004494	Xenobiotics	Tobacco Metabolite	3-hydroxycotinine glucuronide	5	74.23822715	94.19568823	80.43912176	76.48197435	79.98395507	94.19568823	4.603607354	9.068486178	3.610147805	5.265870098	48.68963744	1.514288324	4.288695583	1.954333844	1.584965403	1.85901455	152955	242449	237397	195321	360820.5	78010.5	156015	114409	104202.75	183063	250537	511955	400571	344449.75	630672.25	108	106	275442.5625	287667.1875	292180.7188	291641.0313	0.428634	1.04438
648	100004499	Amino Acid	Lysine Metabolism	6-oxopiperidine-2-carboxylate	5	6.278855032	7.296849088	5.988023952	2.056617469	0.100280786	7.296849088	2.41221026	1.694247319	0.520193333	2.148597312	5.29995661	-0.800524449	-1.013230447	-1.527117373	-0.346684134	0.27913879	250329	405729	334945	253178	547626	168885	312369	273807	185839.25	361871	350171	516688	396799	339948.25	1139241	3	3	318927.0625	143699.5781	303755.5313	159556.1875	0.245658	0.450572
649	100004509	Xenobiotics	Food Component/Plant	S-allylcysteine	5	3.78578024	56.55058043	15.76846307	26.7844181	22.78379462	56.55058043	9.247875244	7.363002036	6.518417691	6.572951691	8.237461096	2.84E-02	0.943486613	-0.145067573	-0.146799815	-0.174149681	963359	496912	1333003	759196	809831	514116.5	180218	465344	302846.75	309347.25	1816205.5	1483808	2972116	1838464.75	2004035	39	36	1818862.25	3397969.25	1400168.375	1785648.75	0.867795	1.86818
650	100004518	Xenobiotics	Drug - Metabolic	allopurinol	4	98.89196676	NA	99.8003992	99.61287201	99.75932611	99.8003992	12.1781579	NA	22.31595842	46.70200182	NA	10.63707787	NA	22.31595842	18.74120061	NA	2545809.5	NA	19805	3915123	6607854.5	1640634.75	NA	19805	2470852	3651099.75	3849224.75	NA	19805	7598545.5	13173235.25	149	148	NA	NA	9334505	NA	NA	NA
651	100004523	Amino Acid	Urea cycle Arginine and Proline Metabolism	N-delta-acetylornithine	5	0	0	0	0	0.020056157	0.020056157	2.54498293	3.418544361	7.044708264	6.521934318	6.839960054	-4.12E-02	-4.68E-02	0.51808577	0.357390537	0.401855838	754382	1564446	1348948	1139596	2687399	443037.5	1074673	915563	737293	1618874	1211078	2293430	2040604	1738917	4528839	1	2	1559610.875	1071693.625	1932770.625	2023405.625	0.344628	0.687154
652	100004541	Amino Acid	Polyamine Metabolism	acisoga	5	9.787626962	0	0.399201597	1.064601984	0.140393101	9.787626962	2.28671312	1.867014469	1.374196834	1.080778717	52.65014237	-0.52037659	-0.211794666	-0.573034834	-0.631515216	7.14E-02	77464	223951	153404	109655	180201	54568	168275	121688	80251	126312	109427	292588	196149	148603	256689.5	3	3	118250.6016	57639.37891	124390.4141	59312.16797	0.263093	0.487434
653	100004542	Lipid	Fatty Acid Amino	2-aminoheptanoate	5	3.324099723	0	0	0.120977498	0.160449258	3.324099723	1.192768915	2.459315927	2.273603333	6.845167328	5.76226523	-1.241884155	1.79E-02	0.160153495	0.259673405	-0.123894684	817557	2105519	1665225	1292301.5	1284345.5	598732	1613674	1245210	976201.25	922515.25	1126161	2684219	2186525	1730753	1768376.25	2	2	1512928.125	707860.875	1615711	985953.1875	0.299515	0.467875
654	100004555	Xenobiotics	Chemical	benzoylcarnitine*	5	16.89750693	0.331674959	7.784431138	19.21122671	78.8006418	78.8006418	7.554915037	2.444769283	1.352904328	5.522748898	NA	-0.237297883	-0.180289084	-0.978059289	-0.478425326	NA	271539.5	433613	206683	218041	113299	182167.5	283067	134558	132994	75861	446529.25	598487	308798	356395	173018	17	21	248558.2188	152345.1719	249599.2813	161620.3594	0.473732	0.612915
655	100004561	Amino Acid	Tryptophan Metabolism	N-formylanthranilic acid	5	1.015697138	5.140961857	7.584830339	5.419791919	1.062976334	7.584830339	1.230238867	2.496137419	6.358110531	18.7393439	8.343686573	-4.69E-02	-0.8896068	-0.92485027	3.98E-02	-3.05E-02	392221.5	138957	111449	123064	189888	274569	107266	87598	93444	137381	517617.75	183169	141027	163669	270348	7	12	156491.1875	70972.64063	133088.3281	61358.96484	0.24724	0.453525
656	100004575	Amino Acid	Urea cycle Arginine and Proline Metabolism	N2 N5-diacetylornithine	5	3.693444137	0.829187396	2.594810379	5.081054924	0.661853189	5.081054924	5.107201192	2.861561669	4.499604712	4.106396181	53.96427816	-0.172715907	-0.116522724	-9.86E-02	-1.125684158	0.753700082	101616	121685	76337	72310	179607	68994.5	82392	49555	49375.5	112180	154300	175473	107446	104436.5	306062	19	26	91400.66406	58209.17969	106832.2969	90268.36719	0.472616	0.636857
657	100004601	Xenobiotics	Bacterial/Fungal	1H-indole-7-acetic acid	4	NA	6.467661692	16.56686627	12.19453182	100	100	NA	0.926450924	2.107067309	10.53635736	NA	NA	-1.166843424	-0.792568427	-1.297134348	NA	NA	244305	155520	281452	NA	NA	163948	109481	180726	NA	NA	317998	215858	400093	NA	17	20	317916.7188	168677.4844	288398.75	158202.4688	0.347896	0.530571
658	100004635	Amino Acid	Methionine Cysteine SAM and Taurine Metabolism	methionine sulfone	5	0	0	0	0	0.020056157	0.020056157	3.730022434	1.286356707	1.912286022	5.139097094	7.17508444	0.491349556	-3.48E-02	-7.28E-03	0.137483687	-0.119726871	2066109	3135957	2088562	2305147	1903755	1494682.5	2249165	1601979	1762820	1449610	2988113.5	4312064	2820351	3018826	2514571	1	2	2520347.75	1042146.688	2725744	1215326.25	0.178703	0.413493
659	100005350	Lipid	Lysophospholipid	1-linolenoyl-GPC (18:3)*	5	0	0	0	0	0.040112314	0.040112314	1.742296498	1.334927532	1.50645074	1.511303038	11.36988632	-0.533612986	-9.98E-02	-1.41E-02	-8.80E-02	4.02E-02	4405103	3550955	3467639	3744172	5562083.5	3406102	2752644	2671730	2797693	3955336.25	5762928	4482616	4526442	5017684	7706265	1	2	4222514	2108897.75	3864299.5	1715845	0.317222	0.499441
660	100005367	Xenobiotics	Food Component/Plant	N-acetylalliin	5	63.15789474	59.53565506	45.30938124	21.60658118	33.75451264	63.15789474	6.971709325	7.476441324	3.416137304	8.221513294	40.82996864	1.646712815	1.10108139	0.613479852	-5.34E-02	3.35E-02	379736	262922	448074	756386	364752	172681.5	121810	203890	293454.5	158864	1016714	627554	1116627	1877058.5	841762.5	41	35	2148613.25	4167751.75	1728545.25	3312192	0.862035	1.93974
661	100005372	Lipid	Lysoplasmalogen	1-(1-enyl-oleoyl)-GPE (P-18:1)*	5	0.738688827	1.160862355	0.199600798	0.556496492	0.060168472	1.160862355	0.442749716	0.80618239	0.758786779	1.531468844	1.704928863	-1.71094349	-0.560934469	-0.283157781	-2.88E-02	-1.25E-02	1428150	320045	245090	453389.5	657623	1046384	245343	199409	324543.25	495700.5	1919209	379474	309403	682736.5	884631.5	1	2	334906.625	110269.4844	338777.4375	110095.4375	0.266088	0.329254
662	100005373	Amino Acid	Lysine Metabolism	fructosyllysine	5	0	0	0	0	0.020056157	0.020056157	2.484267993	1.404940752	1.953878827	2.789055556	4.561693785	-0.445168313	-4.59E-02	2.01E-02	0.28736413	-0.229262597	7579477	64073973	11684450	10122899	10242782	4984842	52143851	9378727	7072980	4520043	11825132	82416016	15142863	14841701	17298079	1	2	14622225	8547380	14257315	8562389	0.229776	0.584547
663	100005384	Xenobiotics	Chemical	O-sulfo-L-tyrosine	5	0	0	0	0	0.020056157	0.020056157	3.286064815	1.507603581	1.797960727	1.118904358	47.47987751	-0.299972878	0.15786076	0.120540485	-1.41E-02	1.544502055	971131	1818023	1601293	1457066	2137097	728022	1502548	1378274	1185383	1625836	1248590	2263987	1874480	1743802	3129933	1	2	1551158.75	486466.9063	1559956.875	521990	0.108791	0.313615
664	100005389	Xenobiotics	Food Component/Plant	ferulic acid 4-sulfate	5	44.96768236	69.65174129	75.249501	69.61045246	57.48094665	75.249501	4.991146801	7.066338376	7.541936258	8.231301299	20.58112385	0.877642232	1.537530276	1.792277641	1.566931288	0.862270425	143135.5	92616	64778	62261.5	151652	60097.25	49594	31760	35027.75	63854.25	447140	216193	146976	132762.25	367424.25	95	105	123004.2422	174877.9219	117758.3438	191007.125	0.659348	1.42172
665	100005391	Xenobiotics	Benzoate Metabolism	3-(3-hydroxyphenyl)propionate sulfate	5	25.76177285	23.71475954	36.32734531	32.80909751	15.28279182	36.32734531	5.257792029	3.727125279	4.751167568	4.829190447	NA	-5.73E-03	-1.44E-02	0.266700314	6.39E-02	NA	127040.5	143270	93847	93612	211099.5	63293.5	75789	44397	48355	90132.75	294197.75	299024	188815	180543	529545.5	32	45	157944.9688	159879.125	145692.2656	142356.7188	0.538685	1.01225
666	100005403	Lipid	Androgenic Steroids	etiocholanolone glucuronide	5	5.078485688	2.819237148	0.399201597	3.242196951	1.143200963	5.078485688	3.674131636	5.078521364	1.548560921	2.688521836	61.95381415	-0.875064452	-0.745172196	-0.613036883	-1.038673213	-1.0600083	250240.5	267833	346124	350685	533864	153307.5	159112	224083	217421.5	334447	406920.5	430856	540499	560383.5	844529	8	6	503149.4688	361653.4688	434298.8125	300833.2188	0.248517	0.718779
667	100005418	Lipid	Pregnenolone Steroids	17alpha-hydroxypregnanolone glucuronide	5	21.23730379	18.4079602	18.36327345	10.50084684	100	100	2.179039186	22.3287571	17.95983432	7.940623011	NA	-0.241438007	-0.314272541	-0.499306162	-0.53025325	NA	141703	170782	177904	152525	NA	79073	99346	104686	82814	NA	235552	294290	281916	257399	NA	16	14	216091.2656	162237.625	198245.8594	158869.1094	0.312095	0.750783
668	100005466	Amino Acid	Methionine Cysteine SAM and Taurine Metabolism	N-acetyltaurine	5	8.956602031	0	0.798403194	0.145172998	0.020056157	8.956602031	4.121115127	18.884922	9.35090649	5.176972267	54.79248156	-1.259684362	1.105072267	0.318379914	0.604822387	1.909336813	186631.5	358425	196576	203795	733193	102744.5	278155	157459	147304.5	425655	531959.5	457782	238688	396963.5	3385297	1	2	379429.8125	266801.25	369871.625	303349.25	0.183222	0.703164
669	100005716	Lipid	Lysophospholipid	1-oleoyl-GPG (18:1)*	4	NA	41.79104478	70.65868263	29.05879506	100	100	NA	1.09707105	2.813586935	0.938956797	NA	NA	4.47E-02	1.227677066	-0.398274222	NA	NA	352098	202230	263776	NA	NA	249584	121009	185509.5	NA	NA	491484	348159	370088.5	NA	55	42	322070.125	188852.5156	329743.625	171606.7188	0.325862	0.586371
670	100005717	Lipid	Lysophospholipid	1-palmitoyl-GPG (16:0)*	5	28.71652816	18.90547264	22.75449102	2.250181466	4.091456077	28.71652816	1.247797198	0.857065569	1.501177753	1.061627631	1.192483017	-0.471632534	-0.56661788	-0.458759206	-0.848526787	-0.776564904	122118.5	174631	149690	131356.5	268404	88277.75	129358	103253	93838.75	164602.25	168554	244853	208760	178377.5	593835.25	4	3	170725.5781	94238.71875	157758.0313	78679.96094	0.218603	0.551989
671	100005834	Lipid	Fatty Acid Monohydroxy	9-hydroxystearate	5	8.679593721	4.311774461	7.584830339	5.685942415	1.263537906	8.679593721	2.95040449	0.960294562	0.81467979	1.649751214	29.7360797	-0.977115229	-1.33934558	-1.206015704	-1.349545815	-0.842580316	1406781	1899664	1629764	959277	2328717	891768	1389017	1234176	620390.75	1600587.5	2198915	2517434	2183760	1446282	3386189.5	7	9	1155536.625	700907.875	958068.9375	656378.6875	0.389202	0.606565
672	100005837	Xenobiotics	Drug - Analgesics, Anesthetics	oxycodone	2	NA	NA	NA	99.7338495	100	100	NA	NA	NA	63.71997387	NA	NA	NA	NA	25.50045679	NA	NA	NA	NA	1336336	NA	NA	NA	NA	417684.5	NA	NA	NA	NA	8362411.5	NA	148	149	2603266	NA	NA	NA	NA	NA
673	100005850	Amino Acid	Leucine Isoleucine and Valine Metabolism	3-methylglutarylcarnitine (2)	5	0.27700831	0.165837479	0	0.169368497	0.240673887	0.27700831	5.323181299	3.739899768	3.384269398	4.891910919	59.45998091	-0.344332164	0.158524017	-8.10E-02	-0.246686252	-9.11E-02	2096681.5	2675926	1620074	2611216	1268850	1383529	1820550	1170510	1816215.5	753230.75	2959081.75	4050517	2229070	3765919.5	2100493.75	1	3	3058082	1586997.375	3497840	2439011.75	0.268027	0.518952
674	100005864	Xenobiotics	Food Component/Plant	methyl glucopyranoside (alpha + beta)	5	7.663896584	3.316749585	1.397205589	2.879264457	1.203369434	7.663896584	8.285510787	4.168221343	5.28716668	15.65439707	8.176097362	8.70E-02	-0.570424169	-7.75E-02	0.116847316	-0.18122957	237835	506279	385476	334029.5	506236.5	123277.25	314918	235149	196757.5	276924.5	431991.25	845422	651568	579166.25	944454.5	7	10	676062.375	1306014.375	586544.625	724462.875	0.4364	1.9318
675	100005933	Xenobiotics	Drug - Metabolic	o-hydroxyatorvastatin	3	97.78393352	NA	NA	97.72562303	97.11191336	97.78393352	17.8093794	NA	NA	15.76556902	NA	8.282105371	NA	NA	7.904766881	NA	362454	NA	NA	150865.5	407543	193357	NA	NA	69403	190358.25	749825.5	NA	NA	397338	953889.25	148	144	46701	NA	612412	302060.4375	0.650934	NA
676	100005937	Xenobiotics	Drug - Metabolic	o-hydroxyatorvastatin lactone	3	98.15327793	NA	NA	97.74981853	100	100	18.7693272	NA	NA	19.18604577	NA	8.896631937	NA	NA	7.965459766	NA	619567	NA	NA	206870	NA	284944.75	NA	NA	112411	NA	1264716.75	NA	NA	321713	NA	147	142	182779	59723.65234	221845.4219	204838.625	NA	0.326753
677	100005940	Xenobiotics	Drug - Metabolic	atorvastatin lactone	3	97.78393352	NA	NA	98.42729252	100	100	14.84494337	NA	NA	16.11212356	NA	8.448084734	NA	NA	9.539384795	NA	619280.5	NA	NA	256647	NA	268670.75	NA	NA	117709	NA	2607624	NA	NA	708212	NA	148	147	53011	NA	920717.5	1134581.875	0.566607	NA
678	100005952	Xenobiotics	Drug - Neurological	2-propyl-4-pentenoate (4-ene-valproate)	2	NA	NA	NA	99.806436	99.89971921	99.89971921	NA	NA	NA	25.44150933	NA	NA	NA	NA	24.78993916	NA	NA	NA	NA	8173745.5	9520996	NA	NA	NA	3756305.5	9501509	NA	NA	NA	12936675.25	13773707	149	149	NA	NA	NA	NA	NA	NA
679	100005985	Lipid	Sphingomyelins	sphingomyelin (d18:2/14:0 d18:1/14:1)*	5	0	0	0	0	0.040112314	0.040112314	0.844012762	0.940425501	0.95603211	1.318706315	1.166983395	-0.949631492	-7.93E-02	-7.55E-02	-2.50E-02	-1.77E-02	9559428	7812996	8091649	8080969	12071099.5	7150778.5	6218303	6592061	5889388	8815182	12381204	10167448	10078570	11259334	16559740.75	1	2	9452057	4662699.5	8783806	4292235	0.227908	0.4933
680	100005986	Lipid	Sphingomyelins	sphingomyelin (d18:1/24:1 d18:2/24:0)*	5	0	0	0	0	0	0	0.745950486	0.261836669	2.65E-02	4.10E-02	0.644725406	-0.977458092	-0.250528387	-0.399061903	-0.621872606	-11.04743186	1713910494	740000000	886200000	1239003196	1153917844	1228532025	629000000	805900000	803880199	808523513.8	2356237422	877900000	963600000	1540729216	1490948994	1	2	1317157760	418807520	1245669888	430880224	0.0840709	0.317963
681	100005996	Lipid	Fatty Acid Metabolism (Acyl Carnitine Dicarboxylate)	octadecenedioylcarnitine (C18:1-DC)*	5	0.0923	0.497512438	0.798403194	0.0241955	0.461291617	0.798403194	11.85145866	1.66429208	2.089453313	11.53160593	2.467475077	-0.139942932	-0.270118317	-0.156919208	0.244838499	-0.307707934	1265870.5	1233251	438558	747126	642810	843813.5	833762	279685	512453.5	412336.5	1786634	1745554	659699	1081482.5	972358.5	1	2	948390.1875	655062.75	882730.5625	473727.3125	0.324505	0.69071
682	100005998	Lipid	Fatty Acid Metabolism (Acyl Carnitine Dicarboxylate)	octadecanedioylcarnitine (C18-DC)*	5	3.50877193	0	0.798403194	7.040890394	4.151624549	7.040890394	12.10939697	2.073589311	1.206902327	9.19523717	NA	-0.262761206	4.25E-02	-0.338960455	-1.036450643	NA	548180	903154	336391	256515.5	492475	367491	599960	220948	161771.5	302303.5	790090	1232208	533511	411214.75	731934.5	6	15	359902.8125	320697.0625	371764.0625	273295.875	0.314167	0.891066
683	100006001	Xenobiotics	Drug - Psychoactive	N,O-didesmethylvenlafaxine glucuronide	4	NA	99.33665008	99.20159681	98.74183402	98.77657441	99.33665008	NA	15.92179852	15.13228452	35.72423336	NA	NA	14.21656021	13.56180013	9.644842456	NA	NA	1171730	977628	1246855	694173	NA	444434	307581	663633.75	316276	NA	1990899	1679289	2142360	1632613	148	148	811706	NA	711884	NA	0.286913	NA
684	100006005	Lipid	Androgenic Steroids	5alpha-androstan-3alpha 17beta-diol monosulfate (2)	5	32.5023084	35.15754561	15.76846307	15.84805226	38.88888889	38.88888889	7.863391589	3.312529432	8.543649433	4.503214099	3.855367507	0.28161128	0.360990284	-7.83E-02	-0.119708509	0.194776298	299997	393449	405844	273384.5	833987	125521	104139	121977	92649	303200	672986	953173	893934	720159.5	1904939.5	18	23	694888.0625	951523.3125	679823.375	911417.0625	0.253265	1.36932
685	100006051	Lipid	Fatty Acid Metabolism (Acyl Carnitine Monounsaturated)	myristoleoylcarnitine (C14:1)*	5	0	0	0	0	0.020056157	0.020056157	2.26342578	1.719231345	2.307876558	5.329696621	2.528667582	-0.466373049	-1.07E-02	0.142999884	0.211749167	3.91E-02	15096081	22442081	14478744	10732315	15193780	9644974	16432871	10407728	7062831	9271820	22170239.5	31951659	20546391	16402547	26529499	1	2	13558953	9140633	9000487	5313591	0.413274	0.67414
686	100006056	Amino Acid	Tyrosine Metabolism	N-formylphenylalanine	5	1.939058172	5.140961857	23.75249501	10.37986934	0.621740874	23.75249501	18.92498958	0.248160247	0.869242315	0.688061513	1.615606018	-2.227897064	-1.545426257	-0.66928595	-1.49525514	-1.237969882	261684.5	195048	83636	111815	212878	160127.5	136167	50766	71560.25	158424.5	359314	257224	143852	162886.25	283450	7	10	173367.2656	78796.14844	159656.8125	75027.70313	0.265736	0.454504
687	100006082	Xenobiotics	Chemical	4-hydroxychlorothalonil	5	2.031394275	9.618573798	7.385229541	2.613113961	0.300842359	9.618573798	3.405537436	1.633587658	2.102797038	3.538623403	4.49056948	-0.427106754	-1.547846722	-1.68400303	-0.867664468	-0.635561562	471680	463709	435915	405943	1519821	328094	321187	325577	278519	985792	669702	658161	643021	573872	2380808	2	2	480717.875	238922.25	462720.75	248851.9375	0.228088	0.497011
688	100006089	Xenobiotics	Food Component/Plant	isoeugenol sulfate	5	31.39427516	63.51575456	64.47105788	59.20638761	44.38427597	64.47105788	6.434442345	6.085797268	7.329482034	8.934387269	14.93419115	0.394135685	1.071918534	1.119610916	1.090080835	0.672415825	151568	118248	79604	89457	110344	71727.5	73622	42306	44833.5	55984	305843	204057	154991	191795.5	234694	86	91	134460.3906	188045.0938	102197.6719	88744.96094	0.658068	1.39852
689	100006092	Amino Acid	Tyrosine Metabolism	tyramine O-sulfate	5	16.71283472	32.8358209	18.76247505	24.00193564	8.965102286	32.8358209	21.60015738	15.15291481	8.098806717	12.61636928	19.23779	1.408955068	1.087770878	0.749136007	0.671351513	0.106732435	56794	56599	47790	47283	113264	35024	31955	30117	30304	51709.5	111199	109944	78943	83452	235040	36	42	89627.19531	167001.1563	164062.625	779594.5625	0.558015	1.86329
690	100006098	Xenobiotics	Chemical	3-hydroxypyridine sulfate	5	0	0.497512438	0.399201597	0.266150496	0.120336943	0.497512438	4.893640264	5.179511044	6.047762996	6.683243512	8.262096543	-3.44E-02	-0.727376881	-0.690790731	-0.344287608	-0.746304823	2880985	2065892	1215863	1367314	3439634.5	1449055.5	1228637	663270	698393.25	1697544	5643813.5	3559371	2050201	2416531.75	6744203.25	2	2	2127564.75	3038041.5	1945781.25	2402012.25	0.438728	1.42794
691	100006105	Xenobiotics	Benzoate Metabolism	4-methylguaiacol sulfate	5	13.94275162	19.40298507	26.14770459	20.71134769	10.16847172	26.14770459	4.391734772	5.862394887	11.86128942	5.741508322	5.958435623	8.03E-02	0.115304319	0.238559091	-2.36E-02	-0.434081188	112455.5	116342	75312	97335	182459	61318.25	64062	41937	51884	89860.5	229275.25	247236	130529	194446	389036	35	32	214590.4844	345676.2813	180138.0781	251778.9219	0.601674	1.61086
692	100006108	Peptide	Acetylated Peptides	phenylacetylcarnitine	5	0.55401662	0	0.199600798	0.169368497	8.624147613	8.624147613	2.676814646	1.796067756	3.619153372	3.146090892	NA	-0.383395332	-0.523840802	-0.616942729	-0.448117409	NA	1344451	1010245	1174588	1713601	631908.5	788650	660190	672344	949561.25	344852.75	2267354	1511397	1717560	2825795.25	1042865.25	1	2	2514826.75	1963157.625	2489966.5	1975620	0.478099	0.780633
693	100006115	Carbohydrate	Pentose Metabolism	arabonate/xylonate	5	0	0	0	0.338736995	0.080224629	0.338736995	10.14168161	6.054920099	1.685051506	16.88448478	NA	0.766825028	1.085921384	0.230918075	-1.350582063	NA	3422260	21504621	9768030	11483069	10682872	2693506.5	15240255	7864073	8080240	7631068.75	4559813.5	30677861	12815411	17674150	15921472.5	1	2	14586282	7657249	14428419	6516456	0.218915	0.524962
694	100006116	Xenobiotics	Benzoate Metabolism	methyl-4-hydroxybenzoate sulfate	5	2.493074792	7.794361526	5.189620758	8.855552867	2.9081428	8.855552867	4.545700531	3.073643367	7.496428426	6.906858769	6.367116676	-0.280947886	-0.276683129	-0.25876366	1.72E-02	2.92E-02	1263349	1099813	810524	440173	928758	205878.5	178793	145495	82947	183465	4143771.75	3506691	2488920	2089586.5	4810827	12	13	2153194.75	4738987	1569681	2305832.75	0.812647	2.20091
695	100006121	Lipid	Monoacylglycerol	1-dihomo-linolenylglycerol (20:3)	5	25.76177285	19.40298507	55.28942116	34.40600048	14.21981548	55.28942116	1.89749234	1.852751239	8.090387576	5.661175157	7.530664404	-0.26643421	-0.728849586	0.540948572	-0.141833023	-0.609626708	232032	283925	174028	98941	382973	115328	197894	131081	64465.5	206134	425168.75	426784	262325	147894.5	721238	53	57	111532.7656	55756.16797	108655.1641	78444.6875	0.386818	0.499908
696	100006126	Xenobiotics	Food Component/Plant	4-vinylguaiacol sulfate	5	21.32963989	54.3946932	72.25548902	52.79458021	49.05736061	72.25548902	3.909586052	9.305273747	6.452282815	6.406145834	8.807320702	0.422221267	1.099354578	1.76193431	1.136319486	0.643368305	145220.5	87230	58422	74655	154442	63231	41630	34831	38344.5	78186	437692.5	172379	136347	193313	317606	73	77	159067.7656	255038.7813	121976.2188	163530.9531	0.545959	1.60333
697	100006129	Amino Acid	Tyrosine Metabolism	vanillactate	3	8.771929825	NA	NA	7.694168885	2.226233454	8.771929825	4.317960292	NA	NA	41.3276288	38.25951679	-6.85E-02	NA	NA	0.932068647	2.395211068	77990	NA	NA	58132	123087	57820.75	NA	NA	45250.5	85112	107480.5	NA	NA	75177	194316.5	9	8	83058.75	197746.2188	63877.85156	24408.125	0.272262	2.3808
698	100006171	Xenobiotics	Food Component/Plant	eugenol sulfate	5	12.55771006	34.16252073	34.73053892	24.72780063	17.68953069	34.73053892	14.61071513	9.719808456	14.16103312	17.74313674	22.56572676	0.186869418	0.59250714	0.669283499	0.259936736	-4.87E-02	201130	197095	113375	114780	210361	91038	98109	56192	54954.5	95189.5	451935.5	410113	240477	271607	492295.25	32	33	313721.9063	473182.875	437577.2188	1464459.875	0.746495	1.50829
699	100006173	Lipid	Progestin Steroids	pregnanolone/allopregnanolone sulfate	5	67.77469991	76.28524046	56.28742515	69.87660295	100	100	9.993552398	5.611789981	7.123004474	13.0527099	NA	1.979943112	1.792018151	1.501141138	1.703541524	NA	56003	51996	71182	46794	NA	37908	35181	40716	31565	NA	79630	75568	129351	74762	NA	105	109	54685.88672	35853.35547	63711.14844	69749.23438	0.454321	0.655624
700	100006184	Xenobiotics	Chemical	2-methoxyresorcinol sulfate	5	62.32686981	67.1641791	77.44510978	66.29566901	69.83553951	77.44510978	6.866806339	14.29600645	9.243629122	13.64861888	NA	1.201160962	1.541303981	2.139555943	1.648870202	NA	166792.5	95064	106424	118598	196933.5	67315.75	53286	67298	48049	87941.5	440187.5	267661	298270	326742	483566.75	104	99	273644.125	567176.5625	236947.1406	441305.1563	0.709489	2.07268
701	100006187	Xenobiotics	Drug - Cardiovascular	candesartan	4	97.322253	98.00995025	NA	98.66924752	96.99157641	98.66924752	16.91898596	7.479251858	NA	35.76306266	NA	6.529885052	6.951149704	NA	10.78851483	NA	1148755	2856072	NA	1825832	2764553.5	486307	2361963	NA	371236.5	1079723.25	2403262	3452240	NA	2972527.5	6402782	147	148	2435681.5	3314753.25	2776508	NA	0.226295	1.36091
702	100006190	Xenobiotics	Food Component/Plant	2-acetamidophenol sulfate	5	9.510618652	3.980099502	13.57285429	15.72707476	9.245888488	15.72707476	3.237724981	1.849512445	2.130481195	4.529170956	52.37719513	-0.399547279	-0.666468411	-0.389627238	-0.125856313	-0.620355098	225493	272409	165474	155074	498580	112401.5	143225	80713	77136.5	217086	468184.75	488796	346933	310053.5	1127270	22	23	296895.0625	285829.6563	260731.5469	307197.9063	0.650465	0.96273
703	100006191	Amino Acid	Tyrosine Metabolism	p-cresol glucuronide*	5	4.247460757	0.829187396	5.389221557	4.935881926	1.96550341	5.389221557	2.625332872	2.704540147	3.500594304	4.131873259	52.46613533	-0.68924463	-0.733411184	-0.831699144	-0.855552839	-0.710030667	469945	1075477	422002	473075	786967	201682	518367	202002	193325	338601.75	1043923	1971136	864490	1018173	1659709.5	10	5	977192.375	1250553.625	846172.6875	997916	0.602476	1.27974
704	100006203	Xenobiotics	Food Component/Plant	acesulfame	5	86.88827331	69.15422886	65.46906188	63.53738205	63.91897312	86.88827331	10.4028759	7.545633638	7.135432297	13.40527833	8.330104722	3.143709584	1.522473463	1.372729178	1.262745832	1.183205433	664960.5	564586	286240	529871	751096	104602	166556	104910	140728	181373	2922955.5	2172926	1271051	2385054	3472781.5	92	93	4002690	11875614	2724111.5	5773703.5	0.863179	2.96691
705	100006205	Xenobiotics	Benzoate Metabolism	propyl 4-hydroxybenzoate	4	NA	80.92868988	88.62275449	90.00725865	100	100	NA	6.724605361	8.111849725	13.91966752	NA	NA	2.120994452	3.023807889	3.297262585	NA	NA	127063	104426	120339	NA	NA	90398	68441	75870	NA	NA	226904	191113	210669	NA	134	138	154584.4688	176891.2813	145013.7344	115807.2578	0.508094	1.1443
706	100006229	Xenobiotics	Drug - Antibiotic	N-acetyl sulfapyridine	5	99.81532779	99.83416252	99.8003992	99.8306315	99.67910148	99.83416252	NA	24.49493134	22.31595842	30.90594043	NA	NA	24.49493134	22.31595842	26.25537195	NA	361000501	1237000000	392100000	229870528	165067726	291196915	1237000000	392100000	26221578.5	104409793	430804087	1237000000	392100000	268174827.5	284440353.5	149	149	NA	NA	NA	NA	NA	NA
707	100006232	Xenobiotics	Drug - Cardiovascular	valsartan	4	99.9076639	99.33665008	NA	99.34672151	99.87966306	99.9076639	NA	16.61949109	NA	22.70785203	NA	NA	16.28743488	NA	13.40468277	NA	60146753	6868946	NA	37502228	67937185.5	60146753	4075974	NA	15242178.5	29042396.5	60146753	7774864	NA	51818477.5	113411489	148	149	9690332	NA	NA	NA	NA	NA
708	100006238	Xenobiotics	Drug - Cardiovascular	bendroflumethiazide	3	99.81532779	NA	NA	99.7822405	99.8596069	99.8596069	32.86336751	NA	NA	30.64462744	NA	32.86336751	NA	NA	26.86190404	NA	2083316	NA	NA	2048865	5390447	1971293.5	NA	NA	1646218	4193618	2195338.5	NA	NA	3214242	7217522	149	149	NA	NA	NA	NA	NA	NA
709	100006260	Xenobiotics	Chemical	6-hydroxyindole sulfate	5	0.0923	0.165837479	0.598802395	0.120977498	0.100280786	0.598802395	2.748061327	1.228827487	1.037561495	1.337131516	15.0312928	-0.349745117	-0.762145897	-2.23050221	-0.739201381	-1.109109877	828065	1420583	1044619	1277591	1882139	535601.75	883935	766126	872665.75	1278622	1266963	2004357	1381818	1852140.75	2690984	2	2	1539392.25	854263.5625	1363860.25	773432.3125	0.331547	0.554936
710	100006262	Amino Acid	Tyrosine Metabolism	4-methoxyphenol sulfate	5	29.6398892	31.84079602	25.94810379	10.64601984	4.21179302	31.84079602	2.483927929	1.485858211	2.162734678	3.122813738	6.29100648	-8.78E-02	-0.347909527	-0.362592506	-0.597252084	-1.006254811	247226.5	344812	204696	204991	481445	128885.75	212952	123246	108853	229940.25	457049.5	529252	358682	382478	912641	12	15	305842.4063	289379.6875	260808.4219	240978.6875	0.569446	0.946173
711	100006264	Xenobiotics	Benzoate Metabolism	propyl 4-hydroxybenzoate sulfate	5	41.45891043	57.04809287	54.89021956	70.04597145	62.37464902	70.04597145	5.35633933	4.753009816	10.11656042	7.677630826	8.353779375	0.489402463	0.879615838	0.876169944	1.518466458	1.249758583	290216.5	333017	175022	196390.5	252045	106388.5	112945	62396	64794	78683.5	838238.25	742022	546502	615955.75	1004332.75	108	108	491417.5938	622745.8125	304200.4688	381886.0938	0.663904	1.26724
712	100006282	Xenobiotics	Food Component/Plant	umbelliferone sulfate	5	24.1920591	69.98341625	56.28742515	48.60875877	28.35940634	69.98341625	21.48520455	7.732200708	4.989501985	22.19089696	11.48873773	0.458461621	1.886838913	1.165666606	1.006639257	0.27730835	126465	57839	76828	79693	128212.5	53078	34205	39171	39262.25	59393.75	301890	116831	171740	178749.5	313661	72	76	240029.9063	551599.25	156182.25	289676.8438	0.605048	2.29804
713	100006290	Lipid	Sphingomyelins	sphingomyelin (d18:1/20:0 d16:1/22:0)*	5	0	0	0	0	0	0	-0.363000505	0.140751886	0.354096728	0.234226434	0.268879009	-1.92552719	-0.37963465	-0.304259562	-0.439345935	-11.0439455	302372587	188900000	220200000	158625649	283225286.5	254246806	165400000	196700000	135606431	218407522.8	349992799	208600000	248300000	185963206	397107158.8	1	2	165081744	36470260	166656400	37816656	0.103057	0.220922
714	100006292	Lipid	Sphingomyelins	sphingomyelin (d18:1/20:1 d18:2/20:0)*	5	0	0	0	0	0.040112314	0.040112314	0.197922129	0.337063224	0.292211799	0.389356452	0.207431585	-0.998490253	-0.255244632	-0.58638024	-0.492856704	-0.619136245	55491141	29069795	32397333	22363090	40885559.5	44641904	24559684	27735463	18586428	30045540	66065308	33713135	39207168	27391452	55596996.5	1	2	23572950	7178704.5	23981820	6811082	0.119156	0.304531
715	100006293	Lipid	Sphingomyelins	sphingomyelin (d18:1/20:2 d18:2/20:1 d16:1/22:2)*	5	1.108033241	0.663349917	0.199600798	0.096781999	0.381066988	1.108033241	0.439708329	0.294869139	0.850088896	0.691690641	0.663724441	-1.199802758	-2.084751899	-1.251905911	-0.473634489	-0.861249555	3076906	1069587	1275990	974133	1691294	2011549	842502	1032330	749074	1243806.5	4129101.5	1356607	1667096	1256354	2348875	1	3	1010765.438	356772.125	1030230.563	363339.5	0.197563	0.352972
716	100006294	Lipid	Sphingomyelins	behenoyl sphingomyelin (d18:1/22:0)*	5	0	0	0	0	0.020056157	0.020056157	0.77257365	8.26E-02	0.295116711	1.07E-02	0.428036727	-3.57544808	-0.587877108	-0.229686906	-0.695631094	-9.112706227	768416769	325500000	455800000	547686945	558584406	599724621	282000000	405300000	380343819	408068891	1147439455	375900000	500400000	843809118	761309267	1	2	673953792	335523744	695125312	347501696	0.117105	0.497844
717	100006295	Lipid	Sphingomyelins	sphingomyelin (d18:1/22:1 d18:2/22:0 d16:1/24:1)*	5	0.0923	0.165837479	0	0.096781999	0.020056157	0.165837479	-0.220362451	9.30E-02	0.315305235	0.167108133	0.164203095	-1.957985144	-0.558288406	-0.153492484	-0.512403391	-10.19003694	499132557	261500000	303700000	226001436	396152691	411626730.8	226700000	276000000	194736048	304903258	575053790.8	290400000	339900000	265740568	561267578	1	2	232964864	52813192	233770464	52386716	0.096098	0.2267
718	100006296	Lipid	Sphingomyelins	sphingomyelin (d18:1/22:2 d18:2/22:1 d16:1/24:2)*	5	1.108033241	0	0	0	0.040112314	1.108033241	0.994191	0.588602593	0.52148456	0.483393133	0.580114678	-1.91755521	-0.110212706	-0.236983991	-0.327210506	-0.304119248	30633040	11531003	12892130	9523067	16683635.5	22932601.5	9589936	10704388	7567439	12442741.25	38144412	13431857	15826159	11690721	22589164.75	1	2	9736691	3090054.5	9772038	2848396.5	0.145066	0.317362
719	100006298	Lipid	Sphingomyelins	lignoceroyl sphingomyelin (d18:1/24:0)	5	0	0	0	0	0.020056157	0.020056157	0.190267374	0.325160196	0.386920426	0.346825634	0.499461745	-1.557741971	-0.433426077	-0.189324839	-0.441204272	-6.958394162	358850820	157500000	261600000	245552089	334384256	281349720	133000000	225900000	202506862	264065856	437501759	196900000	300000000	295710363	429177654	1	2	265443216	72040248	258865616	69803856	0.139939	0.271396
720	100006314	Lipid	Sphingomyelins	sphingomyelin (d17:1/16:0 d18:1/15:0 d16:1/17:0)*	5	0	0	0	0	0.040112314	0.040112314	0.500575264	0.435408472	1.104464874	0.474592728	0.674230741	-1.091709851	-0.207506152	-4.90E-02	-0.361084372	-0.537383106	88523834	67155963	72695244	53787868	100357551	70472398	56864931	63131181	44513953	77508224.5	109168493	79137598	82145009	64804746	142638201.5	1	2	55405860	15394623	55339788	16166193	0.104223	0.277852
721	100006361	Amino Acid	Tyrosine Metabolism	dopamine 3-O-sulfate	5	0	0	0	0.096781999	0.020056157	0.096781999	7.666131656	9.884050171	8.757247824	20.94138191	14.00465501	1.039927441	1.396630495	1.383558508	1.494260899	1.272665811	248556	200984	195810	175122	414889	167427.5	146819	148244	123500	223479	418687.5	275078	275232	246793	1237891	1	2	244291.8438	205878.875	215385.875	131985.0625	0.341351	0.842758
722	100006367	Lipid	Fatty Acid Monohydroxy	3-hydroxyhexanoate	5	0	0	0	0	0.060168472	0.060168472	2.23653881	1.456701963	1.227368457	2.27906692	3.325201517	-0.223141963	9.10E-02	-5.45E-02	0.177268627	9.73E-02	1028243	1526604	917260	1090949	932294	758015	1123554	611601	798426	651943	1347284.5	1994879	1209379	1491307	1327351	1	2	1238939.5	575491.1875	1080279.75	508772.75	0.33386	0.464503
723	100006370	Lipid	Sterol	3beta-hydroxy-5-cholestenoate	5	0	0	0	0	0.040112314	0.040112314	1.163038707	0.985776568	0.890975374	1.040793641	1.246085176	-0.19325309	-0.140240281	-0.278595526	-0.159623244	-9.57E-02	1527657	1977412	2107814	947764	2779055	1065765	1518434	1685909	720587	1827750	2214472.5	2583589	2605283	1232635	4921951	1	2	971549.1875	348311	927742.625	364431.4688	0.184322	0.358511
724	100006374	Xenobiotics	Chemical	1 2 3-benzenetriol sulfate (2)	5	13.94275162	78.93864013	15.16966068	38.01112993	28.05856398	78.93864013	5.933872008	9.395555671	7.517546947	8.542489441	NA	-0.167727116	1.843000459	0.179053924	0.412803355	NA	350441	91609	336440	177746	594054	115338.5	42651	114910	62515.75	137733	1167719.75	191941	1290162	663605.25	2351068	80	80	837283.625	2144848.5	453041.4375	1039166.188	0.822411	2.56167
725	100006375	Xenobiotics	Benzoate Metabolism	3-methoxycatechol sulfate (1)	5	2.123730379	3.150912106	8.582834331	7.960319381	4.312073807	8.582834331	4.003235165	5.34984115	6.637674197	5.759942256	28.49531136	-0.113202707	-0.10728292	-2.36E-02	-0.125346864	-8.56E-02	562102	446863	275819	380962	911858	247387.5	196976	120224	164416.75	366615	1320522.75	1002514	727213	1031340	2469985.5	11	11	910906.25	2116815.75	990273.3125	2166668.75	0.689277	2.32386
726	100006378	Amino Acid	Tryptophan Metabolism	N-acetylkynurenine (2)	5	24.93074792	30.51409619	28.14371257	24.92136463	18.65222623	30.51409619	2.568502987	2.274708686	3.677005737	3.939779384	3.470667163	0.213373991	0.166848732	0.198002896	-0.151482705	-0.267108418	55396	60086	50956	66307	89970.5	35480	39385	32068	43679	54725.75	90576	91182	77315	101459	149639	25	26	89990.34375	62579.28125	82344.85938	57515.01563	0.282298	0.6954
727	100006379	Amino Acid	Tryptophan Metabolism	C-glycosyltryptophan	5	0	0	0	0	0.020056157	0.020056157	7.913577827	2.015710783	1.441612647	1.939526255	47.82914935	0.702420735	0.797510036	0.219632691	0.35511861	3.611374105	1122584	523956	362517	352744	551363	925479	451018	324358	260724	428318	1392186.5	619527	398794	446415	682490	1	2	402600.4688	134764.4375	399410.5938	124482.2188	0.113566	0.334735
728	100006381	Xenobiotics	Drug - Analgesics Anesthetics	tramadol	5	98.79963066	99.50248756	99.4011976	99.12896201	99.25792218	99.50248756	13.32981676	14.07142495	13.71128922	62.92164882	NA	10.12082743	14.07142495	12.84289759	12.71723923	NA	24725561	18882484	29062902	12837389.5	6231937	1160087	7742932	16569835	2371020	2714915	37971927	31629608	45199563	40379593.5	20941476	148	148	84508	NA	43217	NA	NA	NA
729	100006382	Xenobiotics	Drug - Analgesics Anesthetics	O-desmethyltramadol	5	98.89196676	99.33665008	99.4011976	99.22574401	99.27797834	99.4011976	14.28545044	12.15552047	12.81262035	41.0244154	NA	10.97736872	12.15552047	12.80770327	12.2505605	NA	20954039	14340916	21802319	11544166	11646504	1334476	8201097	21010517	5107866	3471588.75	32165854.75	19871831	27626442	38701218.25	31480201.75	149	149	NA	NA	NA	NA	NA	NA
730	100006383	Xenobiotics	Drug - Analgesics Anesthetics	O-desmethyltramadol glucuronide	5	98.89196676	99.00497512	99.4011976	99.17735301	99.25792218	99.4011976	18.40551913	10.97991057	13.26824402	63.91704676	NA	11.35162211	10.0681337	12.8717165	13.2068543	NA	26435280	21303703	16813773	27353436	13515635	2487284.75	10724195	16657340	7616162	6302148	50500641.5	31210042	23818713	61644103.25	32184120	149	149	NA	NA	NA	NA	NA	NA
731	100006385	Xenobiotics	Drug - Cardiovascular	alpha-hydroxymetoprolol	3	92.70544783	NA	NA	93.2252601	97.0918572	97.0918572	8.153370036	NA	NA	7.560148095	NA	4.299409503	NA	NA	4.083207909	NA	5508259	NA	NA	6544087.5	3542409	3559341.5	NA	NA	363891.25	2286830	9957271.5	NA	NA	11628093.5	5440595	144	142	7789805	5257569.5	7952642.5	8018137.5	0.499997	0.67493
732	100006430	Carbohydrate	Pentose Metabolism	arabitol/xylitol	5	0	0	0	0	0.020056157	0.020056157	6.552630514	2.547668157	1.599969408	12.14263794	NA	1.221491488	0.933043498	0.486530914	1.159366143	NA	778286	3906816	2050021	1966302	2297532	654516.5	3016200	1733597	1478274	1748198	973726	4810752	2406939	2649212	3255500	1	2	2311163.25	1034005.938	2286326	851281.0625	0.190716	0.447396
733	100006435	Carbohydrate	Aminosugar Metabolism	N-acetylglucosamine/N-acetylgalactosamine	5	1.108033241	0	1.796407186	0.846842487	4.673084637	4.673084637	0.80102006	1.710902869	0.441442465	2.694212002	68.55749981	-1.187967213	0.218066464	-0.779945788	-2.067762941	-1.803737546	1506005	1003258	810481	794438	693667	783256	769616	525220	596435	542961	2022966	1347286	1212207	1024544.25	870804	1	4	983602.6875	385988.0625	964114.4375	398781.1875	0.192479	0.392423
734	100006438	Energy	TCA Cycle	citraconate/glutaconate	5	0	0	0.199600798	5.468182918	0.94263939	5.468182918	3.561711716	3.694198528	8.291390621	6.4832726	NA	0.632598855	0.31352164	0.777614719	0.309395468	NA	1454863	2205687	1008398	689808	1743920	699341.5	1225233	557935	400803	979840	3394693.5	4329847	2069161	1315988.5	3425886	13	7	1103200	2051255.75	914617.1875	1102866.875	0.476744	1.85937
735	100006614	Lipid	Fatty Acid Metabolism (Acyl Carnitine Dicarboxylate)	adipoylcarnitine (C6-DC)	5	0	0	0	0	0.100280786	0.100280786	7.738903354	2.261375683	2.046860819	5.974643398	46.19418013	0.350108278	0.172131404	6.68E-02	0.438687108	0.551702383	1245725	1703898	1063543	1892115	1017036	871127	1202185	827575	1374251	584011	1782749	2414769	1505159	2637864	1773248	1	2	2167529	1062757.25	2164632	1329025.75	0.296771	0.490308
736	100006620	Lipid	Fatty Acid Metabolism (Acyl Carnitine Medium Chain)	nonanoylcarnitine (C9)	5	6.186518929	0.331674959	0.199600798	8.202274377	2.928198957	8.202274377	17.07093873	6.636060726	4.786727846	12.49287696	NA	-0.630233608	-0.662410863	9.85E-02	-0.52124566	NA	820747.5	781780	291698	636015.5	499805.5	590332	573698	210757	443302	335561.75	1162153.75	1101701	423312	945964.75	832924.5	14	13	893039.1875	585480.625	682949.375	683500.1875	0.368077	0.655605
737	100006627	Lipid	Fatty Acid Metabolism (Acyl Carnitine Dicarboxylate)	suberoylcarnitine (C8-DC)	5	2.954755309	7.296849088	27.74451098	2.346963465	100	100	5.013667634	3.316826706	2.475892094	24.36610848	NA	-9.10E-02	-0.789338735	-0.383914062	-0.563300647	NA	642789	540907	335798	584637	NA	430352.5	340670	221086	360908.5	NA	1037337	873125	511911	948311.25	NA	2	3	869176.125	611617	908377.125	885070.5	0.402769	0.703674
738	100006638	Lipid	Secondary Bile Acid Metabolism	deoxycholic acid 3-sulfate	2	NA	NA	NA	77.64335834	100	100	NA	NA	NA	16.43228092	NA	NA	NA	NA	1.937130666	NA	NA	NA	NA	79911.5	NA	NA	NA	NA	53149.75	NA	NA	NA	NA	128353.25	NA	110	118	107711.2344	83484	83079.74219	52888.92578	0.402173	0.775072
739	100006641	Lipid	Primary Bile Acid Metabolism	glycochenodeoxycholate 3-sulfate	5	12.09602955	1.824212272	0.798403194	0.67747399	4.933814681	12.09602955	11.52645841	3.924697469	15.98484992	30.97703916	10.09038174	-0.478969353	-0.875338548	-0.598869563	-0.236732031	-1.165966136	337570	578027	512574	561566	673784	182411.5	318131	305313	330092	380007.25	640580.75	971816	779214	949488	1139751	2	3	832657.25	688932.0625	706055.75	615259.8125	0.444892	0.82739
740	100006642	Lipid	Secondary Bile Acid Metabolism	glycodeoxycholate 3-sulfate	5	6.832871653	2.819237148	3.592814371	2.443745463	4.833533895	6.832871653	5.385128209	5.017814529	6.674707567	6.201454839	4.195302744	-0.530680596	-0.74656073	-0.767612487	-0.949112437	-1.121380775	511910	709037	582614	724902	920431	252518	331604	282135	382848.75	468017	1023842	1354915	1057795	1303081.25	1724106	4	3	1063629.25	1038950.938	897026.9375	812252.75	0.488136	0.976798
741	100006644	Lipid	Secondary Bile Acid Metabolism	taurodeoxycholic acid 3-sulfate	5	26.9621422	20.39800995	20.75848303	15.00120977	19.03329322	26.9621422	4.890147559	2.840884347	3.897148623	6.637852924	4.271966056	0.197044938	-0.137694275	-0.107534002	-0.331626785	-0.427076358	124310	148079	116749	136451	209771	65327.5	70860	66434	73782	112935	228996	253958	211784	251984	385230	17	22	241603.9219	256475.7188	200107.8438	196472.5625	0.499873	1.06155
742	100006651	Xenobiotics	Food Component/Plant	trans-3,4-methyleneheptanoate	4	NA	30.84577114	22.95409182	24.00193564	27.39671079	30.84577114	NA	8.735724905	1.863103756	1.881019408	5.189927588	NA	-9.13E-03	-0.275253372	-0.717530005	-0.548232226	NA	562896	394242	565352	456759.5	NA	312758	217099	328714	246387	NA	928372	673175	925925	747762	31	41	844778.5	562131.75	745049.75	538436.9375	0.507535	0.665419
743	100008903	Lipid	Phosphatidylcholine (PC)	1 2-dilinoleoyl-GPC (18:2/18:2)	5	0.461680517	1.160862355	0	0.145172998	0.140393101	1.160862355	0.351119953	0.431231419	0.802383176	0.529257314	0.548054173	-1.990789933	-0.664496971	-0.336576298	-0.85020193	-0.826611057	189499820	106400000	137200000	98864818	184270517	144451306.3	81012261	112200000	77987012	134298648	243662626.3	131000000	161400000	122182619.5	276293407	1	2	102043688	32982996	103431152	37710532	0.229901	0.323224
744	100008904	Lipid	Phosphatidylcholine (PC)	1-stearoyl-2-oleoyl-GPC (18:0/18:1)	5	0	0	0	0	0	0	0.778465874	1.060659237	1.005393625	0.935526444	1.160534444	-0.814779954	0.213287673	0.226243898	0.131466262	-6.845464442	572704783	357400000	382300000	289328195	552830400.5	478731486.5	311800000	332000000	242235971	394177300.5	669482613.5	403600000	446100000	347085696	773191632.3	1	2	292989664	84396248	293555456	74883928	0.157287	0.288052
745	100008914	Lipid	Phosphatidylcholine (PC)	1-palmitoyl-2-arachidonoyl-GPC (16:0/20:4n6)	5	0	0	0	0	0	0	-0.151388682	0.16853971	0.241839081	0.381090329	0.162808123	-1.692831273	-0.376797442	-0.232907242	-0.198402456	-13.26550248	1021058479	657700000	692500000	526118886	967271020	874624457	586200000	607000000	454928549	641588329.3	1160514552	734000000	842800000	625267074	1404362759	1	2	539027904	140314176	550904768	141736544	0.0870482	0.26031
746	100008915	Lipid	Phosphatidylcholine (PC)	1-palmitoyl-2-docosahexaenoyl-GPC (16:0/22:6)	5	0	0	0	0	0	0	-0.164282567	0.231389591	0.388336143	0.390445356	0.540382119	-1.665991341	-0.443991825	-0.310541828	-0.384629071	-7.775142426	763070097	469900000	420400000	338335475	619770861.5	631586919.5	412100000	366600000	287265856	424895205.3	897883770.5	528400000	498600000	401110459	942392086.3	1	2	344979104	97583840	359686880	94477048	0.111733	0.282869
747	100008916	Lipid	Phosphatidylcholine (PC)	1-stearoyl-2-docosahexaenoyl-GPC (18:0/22:6)	5	0	0	0	0	0	0	0.477815077	0.505603382	0.405356785	0.69290719	0.580194624	-0.770709452	-0.338244462	-0.356497058	-0.30101048	-4.870658942	271065707	169700000	149100000	107398856	218836337.5	212929516	140800000	121700000	84695508	151781102	335380932.5	201000000	181500000	136826604	335219584.3	1	2	108733600	37532720	114374024	34498664	0.140509	0.345181
748	100008919	Lipid	Plasmalogen	1-(1-enyl-stearoyl)-2-oleoyl-GPE (P-18:0/18:1)	5	0	0	0	0.120977498	0.040112314	0.120977498	1.753642652	1.111079668	0.86795037	1.03383312	1.005885408	-0.214934467	-0.171717313	1.62E-02	-0.268234682	-0.155885898	8160888	4924674	5654944	4802754.5	7440683	6254355	3894835	4712548	3625264.75	5364284.5	10724406.5	6051958	6826468	6670429.25	10258797.75	1	2	6539797.5	4998416.5	6485376.5	4250161.5	0.214605	0.764308
749	100008920	Lipid	Sphingomyelins	sphingomyelin (d18:1/17:0 d17:1/18:0 d19:1/16:0)	5	0	0	0	0	0.040112314	0.040112314	0.384449543	0.554905693	1.096455402	0.484149354	0.562354447	-1.516738144	-0.17074478	-2.49E-02	-0.385122272	-0.908937073	53714975	37080103	39890549	27205390	53240317.5	43218780	32040971	35692446	22714268	41383259.5	66531415	43715131	45891961	32921771	73022002.75	1	2	28386552	7767059.5	28342262	7502264	0.111207	0.273618
750	100008921	Lipid	Phosphatidylcholine (PC)	1-palmitoyl-2-stearoyl-GPC (16:0/18:0)	5	0	0	0	0	0.040112314	0.040112314	-0.194420006	0.253451483	0.660904612	0.512734009	0.468264126	-1.892712769	-0.238205621	8.81E-02	-0.173555908	-3.799991074	40436595	24533670	25112013	17953318	33361865	34930654	21621756	22004488	15297674	25260783.25	46525440.5	27602478	28666939	21198767	46612543.5	1	2	17840650	4139561.25	18212294	4215690.5	0.116568	0.23203
751	100008928	Amino Acid	Glutathione Metabolism	2-hydroxybutyrate/2-hydroxyisobutyrate	5	0	2.487562189	0.199600798	0	0.060168472	2.487562189	2.27238504	0.650090063	1.2222939	2.081462466	NA	6.09E-02	-2.152550647	-0.332828044	0.16481016	NA	20076491	119300000	111500000	105328635	57115208	14441903	89462415	82066236	72062697	34212720.5	30151026	154400000	146800000	144800772	182260000.5	1	2	109207952	55383240	123098848	63278604	0.272402	0.507136
752	100008930	Lipid	Long Chain Monounsaturated Fatty Acid	oleate/vaccenate (18:1)	5	0	0	0	0	0	0	0.455004817	0.512373377	0.519931603	0.959320572	0.430692267	-1.265043062	-1.178326853	-0.822773701	-0.460880571	-2.216601406	3585648969	7047000000	6259000000	2827638310	7190410677	2358544191	5458000000	4942000000	2003823873	5010896347	5006715040	8636000000	7978000000	3849564032	10463800435	1	2	3059265280	1378853120	2394473728	1215285248	0.375405	0.450714
753	100008933	Lipid	Fatty Acid, Monohydroxy	3-hydroxystearate	2	NA	NA	NA	22.13888217	20.57761733	22.13888217	NA	NA	NA	0.97316231	NA	NA	NA	NA	-0.849099639	NA	NA	NA	NA	566422.5	2497732	NA	NA	NA	412390.5	1656240.75	NA	NA	NA	780313	3813112.25	41	44	631738.6875	274049.375	602668.6875	288084.6563	0.255477	0.433802
754	100008941	Xenobiotics	Drug - Psychoactive	aripiprazole	2	NA	NA	NA	99.854827	99.8596069	99.8596069	NA	NA	NA	NA	NA	NA	NA	NA	NA	NA	NA	NA	NA	13349807	11386784	NA	NA	NA	5199183.75	8576170	NA	NA	NA	19275759.25	25925233.5	149	149	NA	NA	NA	NA	NA	NA
755	100008943	Xenobiotics	Drug - Neurological	pregabalin	4	NA	99.83416252	99.8003992	99.63706751	99.7192138	99.83416252	NA	NA	NA	NA	NA	NA	NA	NA	NA	NA	NA	696800000	348300000	729749264	589626336	NA	696800000	348300000	468129695.5	355143062.8	NA	696800000	348300000	1143311613	683115650.8	149	149	NA	NA	NA	NA	NA	NA
756	100008948	Xenobiotics	Drug - Cardiovascular	enalapril	4	98.43028624	99.50248756	NA	96.85458505	96.55034095	99.50248756	22.83285015	16.53814049	NA	27.49536753	NA	10.45719279	15.26417482	NA	5.880619735	NA	4001219	11175746	NA	11061907	8771995.5	813231	6376718	NA	4110963	5211709	11635298	13934939	NA	20099299.5	23196896.75	146	143	1528133	2217300.5	6071635.5	9355670	0.796393	1.45099
757	100008950	Xenobiotics	Drug - Cardiovascular	rivaroxaban	2	NA	NA	NA	99.806436	99.77938227	99.806436	NA	NA	NA	29.49932638	NA	NA	NA	NA	26.08288048	NA	NA	NA	NA	2906386.5	2632677	NA	NA	NA	1511677	1309664	NA	NA	NA	3578909	7736408.5	149	149	NA	NA	NA	NA	NA	NA
758	100008952	Lipid	Monoacylglycerol	1-palmitoleoylglycerol (16:1)*	5	14.95844875	24.87562189	50.89820359	25.86498911	20.05615724	50.89820359	12.12732712	2.173402573	16.78600103	15.99366308	3.340286951	-0.240430897	-0.280571706	0.768142363	-0.402390515	-0.478749042	764245	809727	738493	345376	965824.5	407206	540123	442280	224376.75	564363.75	1782056	1406927	1424873	544694.5	1649066.75	21	19	472330.2188	370500.7188	455403.25	328126.5313	0.404031	0.78441
759	100008954	Lipid	Dihydrosphingomyelins	palmitoyl dihydrosphingomyelin (d18:0/16:0)*	5	0	0	0	0	0.040112314	0.040112314	0.402618188	0.542137027	0.54486969	0.652606962	0.566770774	-1.748163877	-0.242426788	1.33E-02	-0.180673827	-6.094334463	93138773	59079557	65370126	44283297	84598356.5	74630751.5	49532798	57185507	37011629	66187584.5	110898535	67808133	75949198	52533305	116541519.8	1	2	45708560	11944094	45117056	10909085	0.120426	0.26131
760	100008955	Lipid	Sphingomyelins	tricosanoyl sphingomyelin (d18:1/23:0)*	5	0	0	0	0	0.020056157	0.020056157	0.184497876	0.41632172	0.615191609	0.35460478	0.412696358	-1.543726672	-0.319187418	-0.185135733	-0.484651123	-8.573803782	264942701	137000000	208300000	162703658	249677047	205801794.5	111800000	182300000	132656563	193003771	326330683.5	177000000	239500000	194996703	322012371	1	2	165966080	42846388	162776656	43607804	0.133134	0.258164
761	100008956	Lipid	Sphingomyelins	sphingomyelin (d18:2/23:0 d18:1/23:1 d17:1/24:1)*	5	0	0	0	0	0.040112314	0.040112314	0.345545476	0.91348726	0.540885525	0.826224151	0.569966671	-1.445850377	-0.181544595	-0.216296053	-0.340971526	-0.66327436	267896164	163000000	221800000	173405535	260271511	210883876.5	127700000	188300000	137220534	202625139.3	332640852.5	211200000	254400000	219578649	340871209	1	2	180084512	68581672	171143088	53465592	0.127772	0.38083
762	100008957	Lipid	Sphingomyelins	sphingomyelin (d18:2/24:1 d18:1/24:2)*	5	0	0	0	0	0	0	-0.107788874	0.44127132	9.65E-02	0.312454639	0.301630327	-1.963225078	-0.160715816	-0.394537739	-0.315355006	-9.995148562	502562789	301000000	342300000	262947349	430963775.5	425474636.5	260900000	307300000	223641823	332594104.8	582620665	343300000	379100000	309054624	609886941.3	1	2	269253056	62378232	268040128	57824376	0.0931282	0.231671
763	100008961	Xenobiotics	Drug - Analgesics, Anesthetics	diclofenac	4	NA	99.83416252	99.8003992	98.25792403	99.17769755	99.83416252	NA	24.49493134	22.31595842	45.72725369	NA	NA	24.49493134	22.31595842	8.221843726	NA	NA	19331153	3580990	85850	1123158	NA	19331153	3580990	39995.75	332337	NA	19331153	3580990	380356.25	2570785	147	147	70568	49283.92969	622925.5	797795.375	NA	0.698389
764	100008962	Xenobiotics	Drug - Antibiotic	amoxicillin	3	97.96860572	NA	NA	99.9274135	100	100	12.11307605	NA	NA	51.68133373	NA	7.776205075	NA	NA	45.31142046	NA	10788350.5	NA	NA	1511746	NA	987817	NA	NA	1356033	NA	36491330	NA	NA	4841479	NA	148	149	1200320	NA	NA	NA	NA	NA
765	100008964	Xenobiotics	Drug - Metabolic	sitagliptin	3	99.72299169	NA	NA	99.51609001	99.33814681	99.72299169	NA	NA	NA	19.34318021	NA	NA	NA	NA	15.62965058	NA	2502187	NA	NA	2641104	2380565	2177184.5	NA	NA	1056319.25	1450709	3954143.5	NA	NA	4592557	9256011	149	149	NA	NA	NA	NA	NA	NA
766	100008976	Lipid	Phosphatidylethanolamine (PE)	1-stearoyl-2-linoleoyl-GPE (18:0/18:2)*	5	0	0	0	0	0.020056157	0.020056157	1.486287443	3.005795151	2.178746148	1.302590354	1.658034348	3.98E-02	0.165169261	0.331313523	-9.05E-02	-0.918526897	45148311	31977902	35734954	25498914	47767206	31510092	24136188	27057619	18514189	32784550	62573116	42296157	48736997	34249263	69521854	1	2	26104512	13079212	25656632	12547979	0.226891	0.501033
767	100008977	Lipid	Phosphatidylethanolamine (PE)	1-stearoyl-2-arachidonoyl-GPE (18:0/20:4)	5	0	0	0	0	0.020056157	0.020056157	0.829315689	1.692167166	1.222727619	1.092513761	1.208262258	-0.268979764	3.34E-03	8.96E-02	-0.128019077	-1.634576734	61952269	39219508	38698264	32217186	59556907	48024437.5	29986847	30530595	24690575	43081429	80287939	50331672	48765295	41643261	81979070	1	2	32209014	14190671	32544638	13181657	0.167021	0.440581
768	100008980	Lipid	Phosphatidylcholine (PC)	1-stearoyl-2-linoleoyl-GPC (18:0/18:2)*	5	0	0	0	0	0	0	-0.707368066	0.105893864	0.465421873	4.25E-02	-8.79E-02	-2.148706539	-0.243654212	-1.24E-02	-0.462323222	-17.22424938	1480642351	902200000	1074000000	730329328	1465802484	1310547055	821600000	953000000	639852220	977051360.5	1656261341	1000000000	1326000000	851740026	1948620582	1	2	742049344	163149184	758473152	180638000	0.0940785	0.219863
769	100008984	Lipid	Phosphatidylcholine (PC)	1-palmitoyl-2-palmitoleoyl-GPC (16:0/16:1)*	5	0	0	0	0	0	0	2.497404034	2.178497755	2.275334063	1.989969802	2.298462583	0.260442772	0.385605258	0.340829152	0.256007686	-0.804512876	96868525	71715899	70634236	52835913	94706217.5	75721979	55888903	53339662	39333460	63666775.5	127321688	92742042	100400000	71746520	139960468.3	1	2	57103428	30958854	57167160	29345854	0.255861	0.542154
770	100008985	Lipid	Phosphatidylcholine (PC)	1-palmitoyl-2-dihomo-linolenoyl-GPC (16:0/20:3n3 or 6)*	5	0	0	0.399201597	0	0.020056157	0.399201597	-0.38663535	0.339482618	0.290856546	0.181409793	0.157368496	-1.935359457	-0.38133153	-0.477321763	-0.484159211	-17.34248452	781187701	461500000	529600000	363641251	745026342	680182023	411400000	455100000	310751601	496322459	887260457	509000000	674400000	431944524	1039667471	1	2	364711168	82566560	379214432	98818600	0.110475	0.226389
771	100008990	Lipid	Phosphatidylethanolamine (PE)	1-palmitoyl-2-arachidonoyl-GPE (16:0/20:4)*	5	0	0	0	0	0.040112314	0.040112314	1.160230886	1.831102947	1.775071548	1.48578728	1.664467803	-9.38E-02	3.74E-02	0.251767754	-7.38E-02	-4.13E-02	14834363	10260598	8898957	7757899	13330921.5	11324246	7578906	6770336	5806225	9528846	19613827	13783415	12221240	10517002	18534648.75	1	2	8206175	4033730.25	8385932.5	3948039	0.219906	0.491548
772	100008991	Lipid	Phosphatidylethanolamine (PE)	1-palmitoyl-2-docosahexaenoyl-GPE (16:0/22:6)*	5	0	0	0	0	0.040112314	0.040112314	1.392341958	4.039127113	1.338054445	1.43447891	1.587925638	-0.255658885	-6.57E-02	0.122460176	-0.258074238	-0.303081152	11642273	12061551	11301501	6423389	14864127.5	7973322	8408786	8264216	4386818	8593099	16808293	17650997	16573735	9739798	24915863	1	2	5928076.5	3414367.75	6251675	3195378.75	0.228617	0.575966
773	100008992	Lipid	Phosphatidylethanolamine (PE)	1-stearoyl-2-docosahexaenoyl-GPE (18:0/22:6)*	5	0	0	0	0.0241955	0.100280786	0.100280786	1.37540825	2.369640236	1.604180961	1.624628773	1.644580151	-8.17E-02	0.103469188	0.192239346	-0.245719892	-0.129580758	7890187	7239486	6310055	3560321.5	9026110	5703805	5384468	4543300	2351419.25	5341320	10951357.5	10293845	8835952	5785342.75	16288904	1	2	3346046.5	2075739	3499968.75	2048238.375	0.239552	0.620356
774	100008993	Lipid	Phosphatidylinositol (PI)	1-palmitoyl-2-arachidonoyl-GPI (16:0/20:4)*	5	1.292705448	0.331674959	13.17365269	0.992015485	0.160449258	13.17365269	1.015079874	1.106934818	0.923209902	1.68950875	1.555121665	-0.341722379	-0.800865124	-1.065421804	-0.696308528	-0.128756171	161262	2951284	2643181	3255342	530023	119225	1692106	1621823	2158681.25	337718	226994	4418595	3832897	4708943.75	828911.75	2	4	3729192.75	2403119.75	3667816	2379748.25	0.308938	0.644407
775	100008994	Lipid	Phosphatidylinositol (PI)	1-stearoyl-2-linoleoyl-GPI (18:0/18:2)	5	0	0	0	0	0.040112314	0.040112314	0.555657106	0.43384821	0.936834087	0.820567998	0.7426886	-1.384644265	-0.569580702	-0.223576776	-0.367976712	-0.578492969	16219838	8338930	9281003	17026688	10925946	11480899.5	5237362	6188688	12693097	7393357.75	20907157	12124985	12386177	22174733	17545850.25	1	2	18800258	6888133	18361596	6668059	0.19947	0.366385
776	100008998	Cofactors and Vitamins	Tocopherol Metabolism	gamma-tocopherol/beta-tocopherol	5	0	0	0	0	0.22061773	0.22061773	1.718276042	0.861409755	1.019092504	1.419350228	1.120923932	-0.295838742	-0.556174975	-0.176059348	-0.221861057	-2.022318597	46670180	31449197	21338130	18580774	25036584	29399891.5	21026988	15663694	11351903	13727850.5	74370622	42711358	27792669	29888995	38352638	1	2	28320404	20882672	27686030	20767592	0.239329	0.737372
777	100008999	Lipid	Plasmalogen	1-(1-enyl-stearoyl)-2-arachidonoyl-GPE (P-18:0/20:4)*	5	0	0	0	0	0.020056157	0.020056157	0.884989532	0.871153662	0.93580861	0.872675962	0.943574713	-0.719347535	-0.165869586	-9.05E-02	-0.302561766	-1.966933532	73714658	44165578	60466019	42048041	78921761	57442707	35679998	48955647	32405932	55578979	94444017.5	54710155	74632614	53858352	113034720	1	2	42349916	16051027	41073308	14239408	0.190356	0.37901
778	100009002	Lipid	Plasmalogen	1-(1-enyl-palmitoyl)-2-arachidonoyl-GPE (P-16:0/20:4)*	5	0	0	0	0	0.020056157	0.020056157	1.450637623	0.83394722	0.900061516	1.169239256	0.974368888	-0.303536561	-8.41E-02	-3.44E-02	-3.05E-02	-1.309280657	27084722	18369554	22990184	15190509	30695742	21247890	15392927	18836852	11612262	20504643	33497390.5	22644074	29612163	20337253	47465937	1	2	14835836	5951453	14550804	6179412	0.218514	0.401154
779	100009005	Lipid	Plasmalogen	1-(1-enyl-palmitoyl)-2-oleoyl-GPE (P-16:0/18:1)*	5	0	0	0	0	0.060168472	0.060168472	2.187958135	0.829803468	0.876872948	0.897944004	1.338706868	-0.234111742	-1.811572672	0.118000345	-1.41E-02	-1.36155749	6162234	3771151	4248692	3799237	6288130	4973062	3135605	3490154	3065468	4767211	7646590	4519164	5145876	4749466	8272568.5	1	2	4047878.75	1411752.875	3999189.75	1296121.5	0.172235	0.348764
780	100009007	Lipid	Plasmalogen	1-(1-enyl-palmitoyl)-2-oleoyl-GPC (P-16:0/18:1)*	5	0	0	0	0	0.040112314	0.040112314	0.607761332	0.670287454	0.656272344	0.696170109	0.537480524	-0.606517068	-7.68E-02	4.72E-02	-0.125578733	-0.436262757	38788366	30424751	30518789	21127353	43434149	30456705	24619677	25891139	16347298	32371790.75	49814450.5	36312788	38366939	26894780	61071645.5	1	2	21596416	7812345.5	21462556	7447197	0.118994	0.361743
781	100009009	Lipid	Plasmalogen	1-(1-enyl-palmitoyl)-2-linoleoyl-GPC (P-16:0/18:2)*	5	0	0	0	0	0.040112314	0.040112314	0.438880186	0.438296432	0.491579492	0.538012082	0.479612676	-0.874111319	-0.356519422	-0.29315953	-0.388227373	-0.4929088	66139729	44368067	54927932	35363142	72868480	51963791.5	36252311	45743911	27332330	52300187.25	83780924.5	54290428	68258860	45055363	109236349.8	1	2	36138700	12628080	35482392	12450130	0.159622	0.349434
782	100009014	Lipid	Plasmalogen	1-(1-enyl-palmitoyl)-2-arachidonoyl-GPC (P-16:0/20:4)*	5	0	0	0	0	0.080224629	0.080224629	0.615410564	0.606946477	0.90326818	0.687921097	0.655311364	-0.370326351	-0.194454083	-1.94E-02	-0.198044144	-0.357250351	36603092	20841083	28655117	22283489	35239680.5	30461828.5	17719367	23522717	18415651	24926153	43524866.5	24817271	35716188	27677313	47159131.25	1	2	23849374	7351129.5	23592800	7227588	0.137681	0.308232
783	100009025	Lipid	Sphingomyelins	sphingomyelin (d18:1/21:0 d17:1/22:0 d16:1/23:0)*	5	0	0	0	0	0.040112314	0.040112314	0.313939152	0.677977923	0.814718869	0.999083591	0.752024743	-1.43657405	-0.326064909	-0.334974415	-0.342884435	-0.54450528	139149653	84237097	121300000	89884201	140632527.5	104630312.5	64051421	101500000	70695665	108742353.3	176272640	111800000	142900000	114311845	187817832.8	1	2	95999496	48528668	90647928	28234022	0.147435	0.50551
784	100009026	Lipid	Dihydrosphingomyelins	behenoyl dihydrosphingomyelin (d18:0/22:0)*	5	0	0	0	0	0.040112314	0.040112314	1.81331257	1.521685338	1.3520699	1.261765818	1.487034171	-0.623119898	-0.315635883	-0.102786359	-2.50E-02	4.08E-02	14759988	5134381	9379316	7886821	11398677	10301161.5	3988967	7085993	5936498	8104351.75	20383664	7085085	12301184	10540327	16363195	1	2	8714032	3929509.25	8384243.5	3845468	0.212445	0.45094
785	100009027	Lipid	Dihydrosphingomyelins	sphingomyelin (d18:0/18:0 d19:0/17:0)*	5	0	0	0	0	0.040112314	0.040112314	2.09019654	1.573906304	1.670744281	2.034119897	2.189512389	-0.443693308	0.110054452	0.115475785	9.25E-02	-1.628473559	24454299	13021071	19850723	14487631	22159044.5	17626331.5	9846162	15332104	10562516	15579353.5	34410453.5	18122319	25175459	20007419	31923837	1	2	17228328	10022895	15800427	7944202	0.260854	0.581768
786	100009028	Lipid	Dihydroceramides	N-palmitoyl-sphinganine (d18:0/16:0)	5	0.646352724	7.794361526	6.786427146	1.98403097	0.962695548	7.794361526	1.902995915	0.7389705	3.536253947	1.241927116	1.797087301	-1.08560862	-1.32654092	-0.664443359	-1.419519435	-0.923839622	1731914.5	1092757	651303	766008	1545062	1222724	826276	415654	520291	1137530.5	2431410.75	1422418	905708	1059706	2071102.75	3	5	971743.25	473531.875	874303.125	369681.9688	0.226693	0.487301
787	100009030	Lipid	Lactosylceramides (LCER)	lactosyl-N-palmitoyl-sphingosine (d18:1/16:0)	5	0.369344414	0	0	0	0.040112314	0.369344414	0.699624511	0.586825745	0.399802621	0.631383511	0.43526047	-0.740124177	-0.193426632	-0.217651608	-0.287963619	-0.729393877	18162522	14921084	16865767	12063699	22703078.5	13567692	11977937	14717909	9099732	15873775.75	25863618	18111192	19608712	16069187	30947492.25	1	2	12462870	5144955	12832400	4771998	0.113633	0.412823
788	100009034	Xenobiotics	Drug - Respiratory	cetirizine	5	98.61495845	98.50746269	98.00399202	97.26590854	97.47292419	98.61495845	19.62354367	15.26347338	12.88141497	17.06927364	12.15240917	9.29126602	8.231573675	7.086064048	6.419280574	6.767679406	12145401	20257670	14465662	14638284	8523582.5	2233680.5	10968746	7742345	2781339	2180678	25475384.5	22388358	20787630	30270082	28456557.75	146	143	3321826.25	4683960.5	22269132	21957666	NA	1.41006
789	100009038	Lipid	Dihydrosphingomyelins	myristoyl dihydrosphingomyelin (d18:0/14:0)*	5	0	0	0	0	0.040112314	0.040112314	0.798352764	1.954539411	0.46899269	0.894760861	1.454954213	-1.310671573	-4.37E-02	-0.456035576	-0.24742942	-0.50198455	6439526	4432726	4938977	3472644	6647885.5	5010461.5	3662234	4079903	2804373	5059393	8238230.5	5302709	5885249	4280158	9202221.5	1	2	3626603.25	1125672.5	3656465	1246201.125	0.175592	0.310393
790	100009042	Amino Acid	Tryptophan Metabolism	5-hydroxyindole sulfate	5	32.3176362	6.301824212	6.586826347	10.37986934	27.11592459	32.3176362	2.058487512	3.71299847	2.379392522	2.041052534	NA	0.227701401	-0.322819087	-0.297728555	-0.528435246	NA	56210	97704	78588	79826	104584	37942	60523	49793	51368.5	68838.25	84512	146672	118091	120896.25	155395.25	22	22	99019.10938	66437.60156	103974.4375	98925.77344	0.382796	0.670957
791	100009045	Peptide	Acetylated Peptides	phenylacetylglutamate	5	26.31578947	8.291873964	21.75648703	26.6876361	8.744484557	26.6876361	2.835246204	1.777695006	1.653507461	2.310882616	2.702046113	-0.133033343	-0.422066249	-0.255608288	-3.46E-02	-1.328038333	85901.5	100865	48253	56795	136744.5	50830.5	65720	31815	36147.5	80960.25	153400.25	151904	72210	89011.75	218547.25	29	36	81908.48438	65106.23828	74984.64063	55437.82422	0.375401	0.794866
792	100009055	Lipid	Diacylglycerol	palmitoyl-linoleoyl-glycerol (16:0/18:2) [2]*	3	6.371191136	NA	NA	16.76748125	100	100	5.52630659	NA	NA	2.178070235	NA	-0.603577483	NA	NA	-0.713276749	NA	2580693	NA	NA	664850.5	NA	1140091.5	NA	NA	393198	NA	5097456.5	NA	NA	1096244.25	NA	14	15	1014353.313	782767.9375	935546.5625	871092.9375	0.406994	0.771692
793	100009066	Lipid	Phosphatidylinositol (PI)	1-palmitoyl-2-oleoyl-GPI (16:0/18:1)*	5	0.55401662	0.165837479	0.998003992	0.072586499	1.263537906	1.263537906	2.202215491	1.577131587	1.289962315	1.757514359	2.803851746	-0.918691155	-0.432187858	-0.714370292	-3.52E-02	-1.136628878	4934128	2762183	2868416	6152549.5	3411389	3308161	1648898	1720233	4315662.5	2090714.5	7002284	4477883	4021290	8592131	5956872	1	2	7169966.5	3788374.25	6716673.5	3242728.25	0.25893	0.528367
794	100009069	Lipid	Plasmalogen	1-(1-enyl-palmitoyl)-2-linoleoyl-GPE (P-16:0/18:2)*	5	0	0	0	0	0.040112314	0.040112314	1.192891483	0.700620311	0.717000715	0.979270479	1.061752121	-0.486946256	-0.282834789	-0.396857252	-0.201913719	-0.558314247	5914463	3319801	4081031	3043083	4921565	4434700.5	2647876	3241172	2305860	3637010.75	7618010.5	4238129	5183338	4020125	6609686.75	1	2	3356345.5	1421930.375	3338509	1435100.125	0.220278	0.423654
795	100009078	Lipid	Phosphatidylethanolamine (PE)	1-oleoyl-2-linoleoyl-GPE (18:1/18:2)*	5	0.369344414	0.331674959	1.397205589	2.056617469	2.888086643	2.888086643	2.039483864	3.321042468	1.790683975	1.568030087	2.861443365	-0.160045052	-0.333287516	-1.005156905	-1.708491906	-1.511530919	6612106	3815268	3908248	3055204	5631601.5	4396953	2594118	2646415	2146826.75	3720978.25	9637092.5	5322970	5866040	4319565.75	8788235.5	11	8	3272649.25	1859680.375	3279001	1946785.625	0.293881	0.568249
796	100009082	Lipid	Lysophospholipid	1-linoleoyl-GPA (18:2)*	5	5.909510619	22.55389718	42.51497006	22.42922816	100	100	4.996515992	0.461275915	1.159044385	1.661497554	NA	-0.794105609	-0.992931018	-0.109746324	-0.679146598	NA	130538	95888	80190	124681.5	NA	84650	66289	57805	91107.25	NA	197258	137170	114483	170726	NA	33	34	146800.0156	76283.73438	153306.875	101473.3516	0.334872	0.519644
797	100009130	Lipid	Phosphatidylcholine (PC)	1-oleoyl-2-docosahexaenoyl-GPC (18:1/22:6)*	5	0	0	0	0	0.040112314	0.040112314	0.308967518	0.311970018	0.466250284	0.675675863	0.663796982	-1.276559443	-0.337213252	-0.226288061	-0.117020831	-0.40009249	59184296	27552935	26161259	21603802	39005195	45899338.5	24083416	22037143	17826886	28085937.25	73598000.5	31167606	30930754	26208014	59039082	1	2	21914728	6504163	23023398	6331987	0.125295	0.296794
798	100009131	Lipid	Phosphatidylcholine (PC)	1-linoleoyl-2-arachidonoyl-GPC (18:2/20:4n6)*	4	NA	9.618573798	4.391217565	2.564722962	60.64981949	60.64981949	NA	0.678458162	-8.66E-02	-0.405785605	NA	NA	-0.650952051	-1.127454138	-2.738112288	NA	NA	46808056	58882591	51850668	65432190.5	NA	37280327	49717269	43308587	53900126	NA	54750530	68460971	61425040.5	78140167.25	2	5	52277748	13107135	52872208	12956139	0.155037	0.250721
799	100009139	Lipid	Phosphatidylcholine (PC)	1-myristoyl-2-arachidonoyl-GPC (14:0/20:4)*	5	0	0	0	0	0.040112314	0.040112314	1.259590979	1.519318118	1.111096772	1.286700138	1.321162808	-0.835380063	-5.01E-02	-0.124834009	-0.288549525	-0.255594788	13382935	8270363	9808087	8040907	13968860	9150088.5	6286737	7229330	5809528	9552606.5	18695779.5	12100911	13190799	10978694	20861081	1	2	8834559	4011685.25	8933416	3964830.5	0.273741	0.45409
800	100009160	Lipid	Plasmalogen	1-(1-enyl-palmitoyl)-2-palmitoleoyl-GPC (P-16:0/16:1)*	5	0	0	0	0	0.160449258	0.160449258	1.359300992	0.760438205	0.777880365	0.863790318	1.160530812	-0.652258422	-0.164853195	4.93E-02	-0.218414781	-0.276864372	2999872	2184979	2233868	1463188	3005813	2312175.5	1709186	1801674	1101355	2033038	3837266.5	2711567	2891857	1900930	4461596.25	1	2	1457230.125	615570.9375	1473277.25	588953.5625	0.163938	0.422425
801	100009162	Lipid	Plasmalogen	1-(1-enyl-palmitoyl)-2-palmitoyl-GPC (P-16:0/16:0)*	5	0	0	0	0	0.040112314	0.040112314	0.782693555	0.413872363	0.693265788	0.497945876	0.426047189	-0.968522987	-0.393060216	6.91E-02	-0.208767379	-0.648589148	24444455	18750240	19369926	12837225	25313747	19915664	16039314	16707750	10475793	19252283.25	30261947.5	21872750	22317694	15524232	34794732.75	1	2	12968692	3588091.75	12969548	3757592	0.114047	0.276673
802	100009181	Lipid	Phosphatidylinositol (PI)	1-stearoyl-2-oleoyl-GPI (18:0/18:1)*	5	1.015697138	2.819237148	0.399201597	0.072586499	3.650220618	3.650220618	0.943138976	0.581026335	1.520717073	1.303059318	NA	-2.024886697	-1.421544519	-0.558996195	-0.282144448	NA	5581954	2514328	3256922	6406626.5	3682969.5	3768335	1541047	2112939	4575000	2276040	7743517.75	3921048	4456285	8622403	6364220.75	1	2	7231865	3557481.5	6901455	2958074.5	0.24854	0.491918
803	100009225	Lipid	Plasmalogen	1-(1-enyl-stearoyl)-2-linoleoyl-GPE (P-18:0/18:2)*	5	0	0	0	0	0.040112314	0.040112314	0.566701057	0.544368381	0.751105953	0.830199265	0.758327063	-0.902155354	-0.384060973	-0.146486851	-0.249961849	-0.415252816	36586956	21008801	24374291	18789344	31643572.5	28451565	16387667	20128644	14083090	23690023.25	46004029.5	26395481	29922244	23652173	41908049.75	1	2	20747380	7551806.5	20017920	6460204	0.218074	0.363988
804	100009227	Lipid	Lysophospholipid	1-linoleoyl-GPG (18:2)*	5	33.05632502	31.84079602	32.33532934	7.524800387	7.841957481	33.05632502	1.045736275	0.866829994	1.147183573	0.879908708	0.937726695	-5.01E-02	-0.107250569	-6.34E-02	-0.974528463	-0.830076614	112205	155470	125125	109058	264406	82890	114584	88329	79428.5	159311.5	152940	207623	169919	146121.75	517359	12	11	126418.2109	58271.8125	120874.0078	58978.09375	0.237016	0.460945
805	100009232	Xenobiotics	Chemical	thioproline	5	0	0	0	0	0.020056157	0.020056157	0.98506312	0.714300316	0.244184963	0.670470445	1.294388211	-0.177463043	1.30E-02	-0.564727547	-3.48E-02	-0.687923091	13304155	5867168	4932673	6660772	8929639	6811998	4277870	4369221	5646247	7050956	25171022.5	7208637	5674125	7780273	12173720	1	2	7138103.5	1853611.25	7381127	1581849.25	0.135832	0.259678
806	100009233	Lipid	Fatty Acid Metabolism (Acyl Choline)	palmitoylcholine	5	3.50877193	0.165837479	0.199600798	0.483909993	1.223425592	3.50877193	3.418187294	2.697634317	2.451493979	2.518560758	NA	-1.54997177	-0.777620798	-0.60983587	-0.974914756	NA	3462668	2988245	1478569	2027306	2376983	1550836	1968694	798160	1031679	750005	8417725	4722453	2611743	3856922	7052521	1	3	2325654	2568253.75	3315340.25	3075129.5	0.627295	1.10431
807	100009246	Amino Acid	Glycine, Serine and Threonine Metabolism	2-methylserine	4	NA	0.165837479	11.37724551	0.871037987	7.581227437	11.37724551	NA	2.615742437	0.974748661	3.087982684	1.774472105	NA	0.194146315	-0.835395765	-0.888172901	-2.050405001	NA	5238701	5037302	8590388	4570431.5	NA	3980523	3092783	6303280	3109887.5	NA	7313960	7573333	11852380	6855886.25	2	5	9695911	4358020	9887586	6451829	0.319513	0.44947
808	100009252	Xenobiotics	Drug - Antiinflammatory Immunosuppressant	prednisolone	3	99.26131117	NA	NA	99.6854585	99.77938227	99.77938227	22.02653988	NA	NA	17.90768833	NA	18.16001557	NA	NA	17.85557303	NA	2095806.5	NA	NA	2369985	2772720	1585650.25	NA	NA	870018	1932184	2830537.5	NA	NA	3076393	3901703.5	149	147	NA	NA	1663315	1708638.625	NA	NA
809	100009253	Xenobiotics	Drug - Antiinflammatory Immunosuppressant	mycophenolic acid	3	97.2299169	NA	NA	99.6854585	100	100	10.47406266	NA	NA	62.71499303	NA	6.001950486	NA	NA	22.0854726	NA	118019918.5	NA	NA	115818	NA	89580275.5	NA	NA	28284	NA	224077819	NA	NA	153699723	NA	149	149	NA	NA	NA	NA	NA	NA
810	100009254	Xenobiotics	Drug - Antiinflammatory Immunosuppressant	mycophenolic acid glucuronide	3	97.322253	NA	NA	99.7822405	100	100	9.678393264	NA	NA	28.75145807	NA	6.724750258	NA	NA	24.28468872	NA	259768166	NA	NA	289054	NA	150102461	NA	NA	31593	NA	374914703	NA	NA	166714383	NA	149	149	NA	NA	NA	NA	NA	NA
811	100009264	Lipid	Primary Bile Acid Metabolism	glycochenodeoxycholate glucuronide (1)	5	7.57156048	0.165837479	0.598802395	0.532300992	3.028479743	7.57156048	4.720641617	8.428163202	5.254381395	10.28121019	8.521053815	-0.104231723	2.38E-02	0.178423099	-0.103204987	-0.525949952	226529	467119	365372	397829	425444	118091	251017	202244	221045	223319	456379	850670	606129	737365.5	810237	2	2	729773.1875	1239723.25	609179.375	826998.1875	0.375223	1.69878
812	100009271	Lipid	Fatty Acid Metabolism (Acyl Carnitine Hydroxy)	(S)-3-hydroxybutyrylcarnitine	5	0.184672207	0	0	0.0241955	0.020056157	0.184672207	3.270854105	2.692777431	2.133986417	3.178783622	11.02716197	0.437527949	0.284663659	0.492498372	0.418574293	0.558640554	1806015	3553853	2251475	3489541.5	2034921	1284369	2457915	1694917	2480065.5	1212746	2499102	4977402	3123712	5038915	3352744	1	2	4195830.5	2569059	4119370.25	2382320	0.356022	0.612289
813	100009272	Lipid	Hexosylceramides (HCER)	glycosyl-N-palmitoyl-sphingosine (d18:1/16:0)	5	0.369344414	0	0	0	0.040112314	0.369344414	0.424218147	0.92174852	0.846027858	0.950050786	0.511930551	-1.749757612	-7.55E-02	1.81E-02	-6.94E-02	-0.521200118	15882330	11413229	10948065	7012246	15265988	12304513.5	8300729	8624762	5368794	11209884.75	20220899	15058579	13182849	8699134	19309955.5	1	2	8072939	2412640.75	7920167	2118765	0.11589	0.298855
814	100009327	Xenobiotics	Drug - Antibiotic	sulfamethoxazole	3	95.84487535	NA	NA	99.8790225	99.97994384	99.97994384	20.62125323	NA	NA	38.14502322	NA	6.257084319	NA	NA	35.67404016	NA	22250586	NA	NA	347261849	453906647	292562	NA	NA	262557440	453906647	452009083	NA	NA	401731832	453906647	149	149	NA	NA	NA	NA	NA	NA
815	100009329	Cofactors and Vitamins	Ascorbate and Aldarate Metabolism	ascorbic acid 2-sulfate	5	2.400738689	1.326699834	0.199600798	0.992015485	0.140393101	2.400738689	3.838067485	0.298446353	1.098095426	6.744829489	NA	-3.166737413	-3.492264625	-8.169689555	-4.166075358	NA	1777135	7839169	5132981	5068383.5	4438952	1055484	5193410	3910816	3262265	2616960	2806668	11324832	7273919	7524715.75	8085473.5	4	4	5298461	3812160.25	4989982	3523569.5	0.443502	0.719484
816	100009331	Lipid	Fatty Acid Metabolism (Acyl Choline)	oleoylcholine	5	5.447830102	0.165837479	3.193612774	1.548511977	3.429602888	5.447830102	2.793423756	2.598527958	2.313642118	2.434367313	NA	-1.430681983	-0.681718717	-1.262119046	-1.565344084	NA	1880949	1537282	765765	1110949	1345272	794512.5	991527	396959	555586	426795.5	4628029	2496889	1346496	2134648	3999744.5	6	3	1291127.875	1428710.75	1825933	1786179.375	0.599171	1.10656
817	100009332	Lipid	Fatty Acid Metabolism (Acyl Choline)	arachidonoylcholine	5	5.724838412	0	1.996007984	1.35494798	3.26915363	5.724838412	2.827783008	1.965680826	2.742684422	2.40155252	NA	-1.058162638	-0.698460286	-1.326486646	-1.238395715	NA	1358445	1163476	547811	963415	1051526	647948	750061	284556	493501	347120	3144825	1848665	994283	1826415	2964729.5	4	4	1190635	1436633.375	1625480.75	1440506.75	0.601063	1.20661
818	100009333	Lipid	Fatty Acid Metabolism (Acyl Choline)	docosahexaenoylcholine	5	10.15697138	0.165837479	12.3752495	6.581175901	13.63818692	13.63818692	4.353960356	1.913412085	2.309080945	2.271329969	NA	-0.938093748	-0.81886125	-1.202028006	-1.278805362	NA	872037	762250	303516	469834	647153.5	403643	453991	176478	249028	228793	1918308	1176994	523162	892973	1608211.75	19	14	616487.875	696228.625	820642.8125	661281.125	0.556713	1.12935
819	100009335	Lipid	Fatty Acid Metabolism (Acyl Choline)	dihomo-linolenoyl-choline	5	17.54385965	2.985074627	28.14371257	16.01742076	24.54873646	28.14371257	3.039168479	2.106757303	2.912808708	2.405102154	NA	-0.771594731	-1.084456483	-0.447282386	-0.741212147	NA	504187	327537	204151	288652	418330.5	238668	199444	119147	153158	161092	1065813	536427	322807	551843.5	984089.25	33	19	391636.0625	521066.125	504187.9063	497277.7813	0.555099	1.33049
820	100009336	Lipid	Fatty Acid Metabolism (Acyl Choline)	eicosapentaenoylcholine	5	33.61034164	12.60364842	42.71457086	46.5763368	100	100	5.994352335	2.455207378	2.898701913	3.08284814	NA	-9.05E-02	-0.636376631	0.150964245	0.181825046	NA	385365	290482	143150	258316	NA	191488	178908	88768	147802.5	NA	769898	514828	217131	488178	NA	99	76	372993.9375	285194.8438	457830.9688	393106.1563	0.550508	0.76461
821	100009337	Xenobiotics	Food Component/Plant	caffeic acid sulfate	5	46.81440443	33.99668325	30.33932136	42.36631986	31.74889691	46.81440443	5.745571079	7.017392551	7.193329468	7.948459852	NA	0.644178517	0.34490351	0.23903564	0.569006194	NA	200960.5	235590	196191	198455.5	317195	77141.5	114881	101912	101464.5	134065	752765.75	516608	430567	415624.5	810357.5	70	78	419367.2813	831008.4375	380947.4063	663853.625	0.657761	1.98158
822	100009343	Lipid	Phosphatidylcholine (PC)	1-linoleoyl-2-linolenoyl-GPC (18:2/18:3)*	5	0.461680517	2.155887231	0.199600798	0.798451488	0.200561572	2.155887231	2.092458074	1.499654471	1.622260365	1.500318158	2.095964886	-1.100804919	-1.730210399	-0.408447915	-1.005893558	-0.700421501	6588966	4834374	6041347	5143028.5	9388506.5	4889429.75	3556692	4469875	3610237	6263842.75	9183025.75	6500541	8070426	7187195.25	13914052	2	2	6314332.5	3272132.25	5806247	2890681.25	0.37873	0.518207
823	100009345	Lipid	Phosphatidylcholine (PC)	1-palmitoleoyl-2-linolenoyl-GPC (16:1/18:3)*	5	28.07017544	12.43781095	4.99001996	3.242196951	2.32651424	28.07017544	1.199979435	0.664031778	1.753603519	1.277429677	1.54688227	-0.656890125	-1.460316035	-2.080960032	-1.786281888	-1.761472611	2117194	1553547	1639123	1474426	2710591	1484758.5	1133628	1284273	1048676	1831618.5	2839447	2077701	2203797	2023499	3985183.25	6	9	1699735.625	863174.25	1642082.75	771790.4375	0.324746	0.507829
824	100009390	Xenobiotics	Drug - Neurological	lamotrigine	5	99.81532779	99.66832504	99.6007984	99.29833051	99.31809065	99.81532779	NA	17.27724885	19.49902838	40.778203	NA	NA	17.27724885	18.58954703	13.79784553	NA	18779624.5	385600000	644500000	883752	328785572.5	18677355.25	315200000	522800000	245421	2052893.5	18881893.75	456000000	766200000	562621600	738858087.3	149	149	NA	NA	NA	NA	NA	NA
825	100009394	Lipid	Long Chain Polyunsaturated Fatty Acid (n3 and n6)	hexadecadienoate (16:2n6)	5	0	0	2.395209581	0	0.020056157	2.395209581	1.262060687	1.266935539	1.051945047	1.835227216	1.543703973	-1.087432364	-0.446948747	-1.425048979	-0.111921585	-0.360205376	8268200	9803073	7681357	4434558	8516122	5035033	6705550	5124527	3042093	5326745	12436390	13267351	10759071	6500328	13187217	1	2	5133549.5	2795029.5	3973486.25	2687688.75	0.410658	0.544463
826	100009406	Lipid	Fatty Acid Metabolism (Acyl Carnitine Monounsaturated)	palmitoleoylcarnitine (C16:1)*	5	0.0923	0	0	0	0.020056157	0.0923	2.119779019	1.648905658	1.914485295	7.617375942	2.344506961	-0.891782563	4.01E-02	8.63E-02	0.396914924	-8.54E-02	4205366.5	6163043	2180828	3531329	3975061	2917249	4366966	1631542	2282718	2826965	6073013	8155325	3031926	5059928	5828024	1	2	4531340	2343859.5	3733153.5	1924781.875	0.282566	0.517255
827	100009407	Lipid	Fatty Acid Metabolism (Acyl Carnitine Dicarboxylate)	pimeloylcarnitine/3-methyladipoylcarnitine (C7-DC)	5	4.432132964	0.663349917	1.397205589	0.266150496	3.509827517	4.432132964	2.629721116	1.686330974	1.53542016	3.38477391	43.29712293	-0.989211075	-0.400254363	-0.610055659	-0.104011557	-0.874948233	1017586	693468	481168	1209395	613259	656096	483877	340831	879108.25	308983	1510135.5	1009063	697009	1630400	1128434.5	2	3	1379788.875	611074.3125	1439898.625	676777.3125	0.269471	0.442875
828	100010850	Peptide	Acetylated Peptides	4-hydroxyphenylacetylglutamine	5	14.95844875	1.492537313	6.18762475	5.879506412	1.203369434	14.95844875	27.4059041	10.36656261	4.246564421	5.965581012	61.90164878	0.179069173	0.259264153	-0.858011811	-0.893601979	0.221423768	72510	131222	77177	88343.5	138886.5	52199	90495	57284	60737.25	93825	109728	203246	99539	124624.75	205324.5	4	8	118566.4922	112656.9063	113706.7578	82749.21875	0.337325	0.950158
829	100010869	Amino Acid	Leucine Isoleucine and Valine Metabolism	2 3-dihydroxy-2-methylbutyrate	5	16.62049861	13.26699834	17.36526946	3.629324946	8.28319294	17.36526946	2.624422738	1.144779423	1.717472824	1.709310812	35.42117596	-0.765607782	-0.832032573	-0.706455111	-1.308694795	-1.243090242	268022	434684	267561	319474	346787	182476.5	270471	189133	224585.5	235372	375574.5	571015	396729	434269	523563	7	7	371288.3438	169524.6563	402861.875	188633.7344	0.358947	0.456585
830	100010895	Nucleotide	Pyrimidine Metabolism Cytidine containing	2'-O-methylcytidine	5	0.646352724	0.497512438	0	0.459714493	1.103088648	1.103088648	0.328159016	0.854354717	0.969605603	0.426554903	NA	-2.603293155	-0.382470902	-0.16864209	-5.967790994	NA	1402128	1941234	1643416	1807737	1437427	1001713.25	1501863	1374533	1427783.75	951620	1853700.25	2442596	1969914	2237562.5	2207378	1	3	2121332	711939.25	2102531.5	701837.4375	0.161179	0.33561
831	100010896	Nucleotide	Pyrimidine Metabolism Uracil containing	2'-O-methyluridine	5	4.339796861	4.809286899	4.99001996	2.734091459	0.882470919	4.99001996	0.334054496	3.827365808	0.552389748	0.728279773	4.750984196	-1.514070211	-3.40E-04	-0.703172541	-2.684251037	-0.144214375	97066.5	107409	89109	108409	86832	70001.5	91934	74397	76899.5	60153	126698.75	127543	108502	137359.5	136268.5	3	5	120363.4453	38639.15625	116639.6875	38236.00781	0.131504	0.321021
832	100010901	Peptide	Gamma-glutamyl Amino Acid	gamma-glutamyl-alpha-lysine	5	0.184672207	0	0	0	0.040112314	0.184672207	0.446647728	0.541035894	0.284328646	1.264403181	0.1905374	-1.76119255	-0.207272901	-0.338335408	-9.84E-02	-1.149425422	3391515	6796339	6365728	5556861	4320643	2389553	5813046	5410026	4691791	3065101.75	4219409	7964785	7299867	6504860	6487192.75	1	2	5986935	1360977.375	6086953	1403932.75	0.115877	0.227325
833	100010919	Lipid	Diacylglycerol	oleoyl-oleoyl-glycerol (18:1/18:1) [2]*	3	2.770083102	NA	NA	6.266634406	100	100	2.685678707	NA	NA	2.380413352	NA	-0.947434574	NA	NA	-1.059904888	NA	4118973	NA	NA	1656284.5	NA	1794989	NA	NA	885654.75	NA	9315687	NA	NA	2784392	NA	4	6	2620517.75	2681191.75	2257544	1903392.375	0.349511	1.02315
834	100010922	Lipid	Diacylglycerol	linoleoyl-arachidonoyl-glycerol (18:2/20:4) [1]*	3	6.278855032	NA	NA	18.38857972	100	100	1.949650534	NA	NA	4.044547055	NA	-1.14776642	NA	NA	-0.746931553	NA	1466312	NA	NA	486363	NA	869592	NA	NA	302365	NA	2367794.5	NA	NA	795401	NA	8	11	826766.4375	1052056.875	881981.875	1326655.75	0.352241	1.2725
835	100010923	Lipid	Diacylglycerol	linoleoyl-arachidonoyl-glycerol (18:2/20:4) [2]*	3	9.879963066	NA	NA	9.387853859	7.641395909	9.879963066	2.610811086	NA	NA	3.778863177	3.468867657	-0.778789848	NA	NA	-1.401579438	-1.073966109	1849667.5	NA	NA	960443	1539707	1030085.75	NA	NA	552432	984520	3539694.75	NA	NA	1501907	2445377	5	12	1391818.75	1302372.375	1310813.375	1249446.375	0.380079	0.935734
836	100010936	Lipid	Diacylglycerol	oleoyl-arachidonoyl-glycerol (18:1/20:4) [1]*	5	3.416435826	15.75456053	14.97005988	8.371642874	100	100	2.19598939	1.218450038	2.813123632	1.873915616	NA	-1.134263216	-0.971857116	-0.789464381	-1.178637216	NA	2848117	1851084	1018857	1050077	NA	1659089.5	1202438	570255	656742.5	NA	4835930.5	2623240	1704894	1627408.5	NA	8	7	1706828.375	1632897.25	1580666.875	1523925.375	0.27092	0.956685
837	100010937	Lipid	Diacylglycerol	oleoyl-arachidonoyl-glycerol (18:1/20:4) [2]*	5	3.693444137	22.05638474	25.3493014	8.468424873	7.039711191	25.3493014	1.949633955	1.007794871	2.873218	1.907966516	2.721406124	-0.764353203	-0.725451264	-0.359053255	-1.09469733	-1.198136233	2720026	1757054	751254	1272572	1869514	1589954.5	1224046	436088	767437.5	1253570	4497135	2509173	1353412	1955272.5	2795316	7	7	1939469.125	1524719	1725992.125	1514732.625	0.297245	0.786153
838	100010940	Lipid	Diacylglycerol	diacylglycerol (16:1/18:2 [2] 16:0/18:3 [1])*	5	15.23545706	17.91044776	13.77245509	12.17033632	100	100	2.690575818	1.45141627	2.742151977	1.733360205	NA	-0.642074117	-0.838929563	-0.660108091	-0.730357683	NA	2387508.5	665561	714265	823960	NA	1245971.25	426910	399205	441982.75	NA	4133576.75	1030890	1199411	1553320	NA	19	22	1130975.125	1225698.5	1378337.125	1468913.875	0.393405	1.08375
839	100010955	Xenobiotics	Chemical	perfluorooctanesulfonate (PFOS)	5	0	0	0.199600798	0.290345996	0.120336943	0.290345996	0.763537059	3.252299243	4.170750117	1.803849742	3.150530192	-1.7408208	-0.752551762	-0.41569916	-0.442542847	-0.372348393	4249038	2634776	1819685	588451	3043370	2836526.5	1666041	1217725	362293	1599451	6089281	4103545	2690281	938001	6159718	1	2	732755.125	604082	621607.4375	440438.7188	0.128472	0.824398
840	100015609	Lipid	Ceramides	N-palmitoyl-sphingadienine (d18:2/16:0)*	5	1.200369344	5.970149254	30.53892216	2.63730946	7.380665864	30.53892216	0.937822847	0.133300606	0.340423393	1.86E-02	NA	-1.147616038	-2.306253277	-0.618581599	-2.049651773	NA	1471741	682307	346055	1141258.5	1260518	998461.5	438233	255491	783670	670883.75	2011008	1063597	444501	1485863	2108915.75	2	3	1209532.875	447362.5	1170335.875	469095.4375	0.139461	0.369864
841	100015620	Lipid	Lactosylceramides (LCER)	lactosyl-N-nervonoyl-sphingosine (d18:1/24:1)*	5	0	8.623548922	0	0.096781999	0.060168472	8.623548922	1.752571847	0.249209957	0.732460819	0.648955022	0.523798588	-1.102801913	-1.492591288	-0.347119621	-1.199601548	-0.922154202	5961126	3156721	3594602	4568501	5831541	4628535.5	2503176	2999099	3652317	4412470	7470493	3985573	4404544	5633766	7942583.5	1	3	4762639.5	1460463.75	4665378.5	1488868.75	0.122731	0.30665
842	100015623	Lipid	Lactosylceramides (LCER)	lactosyl-N-behenoyl-sphingosine (d18:1/22:0)*	5	2.585410896	36.15257048	13.77245509	2.66150496	3.289209787	36.15257048	1.108272466	0.70292473	0.315444439	0.211356358	NA	-2.30896817	-0.161002968	-1.078267364	-2.584550015	NA	1745387	400670	468513	936792	1229340	1260730	292264	332612	715024	915685	2250959	545952	614716	1176198	1754024.5	4	6	919149	300521.5938	883103.625	298897.1563	0.173147	0.326956
843	100015625	Lipid	Hexosylceramides (HCER)	glycosyl-N-behenoyl-sphingadienine (d18:2/22:0)*	5	0.55401662	2.155887231	0	2.976046455	0.401123145	2.976046455	1.128384664	0.444042283	0.672749077	0.477225887	0.832547357	-1.15694281	-1.412922949	-0.390817333	-1.98163967	-0.820832258	5367168	2806011	2165483	2006113	4007059.5	3714564	1950998	1575799	1507354.75	2917659.25	7049814	3608893	2857371	2536261	5370522.5	2	2	2151862	734364.75	2132199.5	797558.3125	0.177067	0.341269
844	100015632	Lipid	Ceramides	N-stearoyl-sphingadienine (d18:2/18:0)*	5	24.3767313	15.75456053	12.3752495	8.081296879	8.884877657	24.3767313	0.849200392	1.267295056	0.637244649	0.807182774	NA	-0.504124565	-0.964010251	-0.966754512	-1.205446072	NA	815992	902587	669494	510834	960839	539804	556241	385653	332060	614612.5	1274182.5	1235573	972568	748358.5	1371283	7	11	584328.625	284902.875	560729	273209.1875	0.302254	0.487573
845	100015641	Lipid	Endocannabinoid	N-oleoylserine	5	19.48291782	2.487562189	12.9740519	3.726106944	0.300842359	19.48291782	1.210051991	0.910249505	0.515153311	0.764732697	0.794083371	-0.815932098	-0.590649697	-0.676036658	-1.228452286	-0.328124154	129457.5	199027	130291	117666	359167	93795.25	145461	98467	83031	223701	182913.75	263380	174466	159076.5	718516	6	5	139038.625	65462.06641	140374.0938	65767.46875	0.232992	0.470819
846	100015643	Lipid	Sphingolipid Synthesis	sphingadienine	5	8.125577101	85.07462687	57.48502994	10.42826034	26.81508223	85.07462687	2.389844358	3.82409518	1.352078596	2.686031868	NA	-0.308717261	2.549750756	0.633007244	-0.361313854	NA	658108	115815	172924	188861.5	200803	443610.5	86152	121672	120042.5	140718	1078520.5	160628	248506	324543.25	294532	16	23	137770.3594	61436.67188	148336.2344	67239.66406	0.306295	0.445935
847	100015727	Lipid	Ceramides	ceramide (d16:1/24:1 d18:1/22:1)*	5	20.40627886	35.82089552	10.77844311	5.952092911	10.73004412	35.82089552	0.374521342	1.560273209	0.336868419	0.154239002	NA	-1.107680402	-0.470032529	-1.9657254	-2.335552778	NA	3641354.5	3087491	1805983	2490040	3941861	2584531.75	2134296	1213532	1773573	2730944	4950700.25	4143443	2625034	3297746.5	5469025	3	8	2806846.75	1179126.5	2884500	1230341.375	0.228	0.420089
848	100015730	Lipid	Hexosylceramides (HCER)	glycosyl ceramide (d16:1/24:1, d18:1/22:1)*	2	NA	NA	NA	32.54294701	100	100	NA	NA	NA	1.189518892	NA	NA	NA	NA	-0.440508543	NA	NA	NA	NA	434521.5	NA	NA	NA	NA	305869.25	NA	NA	NA	NA	579776.75	NA	36	43	491364.0313	191097.8594	481979.8125	208755.6563	0.277356	0.388913
849	100015731	Lipid	Ceramides	N-palmitoyl-heptadecasphingosine (d17:1/16:0)*	5	19.75992613	7.131011609	18.96207585	11.80740382	6.077015644	19.75992613	0.579374634	-0.226112394	0.742639603	0.39993799	NA	-1.02682433	-1.957254004	-0.981187439	-1.110502654	NA	661776	759536	456000	456684	836467	414742	576553	283720	282032	575691	989514	926238	675912	665844	1123485	13	16	552941.6875	262074.9844	491787.6563	231079.8594	0.264654	0.473965
850	100015735	Lipid	Ceramides	ceramide (d18:1/14:0 d16:1/16:0)*	5	8.033240997	10.61359867	13.37325349	2.322767965	6.618531889	13.37325349	0.835666643	7.85E-02	1.101284979	0.351188146	NA	-1.126189223	-1.292610359	-0.784942624	-1.944602632	NA	1132815	719010	438218	898782	1110883	668007.25	407265	282529	658483	704876.25	1625827.75	1205662	589084	1174861	1698701.5	3	4	959164.875	352156.1875	964269.5	410183.8125	0.180916	0.367149
851	100015737	Lipid	Ceramides	ceramide (d18:1/17:0, d17:1/18:0)*	4	NA	31.1774461	57.28542914	21.14686668	100	100	NA	1.384346465	1.933667931	0.627116245	NA	NA	-0.185516606	0.662726163	-0.827047781	NA	NA	270836	217986	328484	NA	NA	197564	154722	212123.5	NA	NA	411333	324207	466729.5	NA	28	23	405829.0313	188575.3438	357094.4063	169590.1094	0.256245	0.464667
852	100015744	Lipid	Ceramides	ceramide (d18:2/24:1, d18:1/24:2)*	4	NA	8.457711443	0	1.403338979	1.083032491	8.457711443	NA	-0.244989838	0.868336116	0.547911698	0.112351359	NA	-2.165719684	-0.267542415	-3.422258473	-3.430921428	NA	13154630	6860761	8320728	13723896.5	NA	10607634	4529732	6315571.5	10270013.5	NA	15664665	9606417	10732679.5	17737998.5	1	3	9481467	3200042	9355462	3604238.25	0.245856	0.337505
853	100015745	Lipid	Hexosylceramides (HCER)	glycosyl ceramide (d18:2/24:1 d18:1/24:2)*	5	0.646352724	0.497512438	0.199600798	0.217759497	0.160449258	0.646352724	0.50657944	0.746324761	0.916839573	0.758943477	0.737356508	-1.247658548	-1.403697089	-0.976433436	-0.736808262	-0.959717877	3182452.5	2451690	1840199	1827042	3455074	2332737	1688509	1393479	1378290	2551684.25	4284923.5	3136674	2384896	2350835.75	4564495.75	1	2	2031915.25	721916.1875	1965600.625	724053.9375	0.171487	0.355289
854	100015751	Lipid	Hexosylceramides (HCER)	glycosyl ceramide (d18:1/23:1, d17:1/24:1)*	2	NA	NA	NA	16.23518026	100	100	NA	NA	NA	0.505142516	NA	NA	NA	NA	-1.273924276	NA	NA	NA	NA	382725.5	NA	NA	NA	NA	261349.75	NA	NA	NA	NA	518699.75	NA	19	14	412800.1563	203622.7813	401974.75	195094.8594	0.314216	0.493272
855	100015755	Lipid	Ceramides	ceramide (d18:1/20:0 d16:1/22:0 d20:1/18:0)*	5	0	10.94527363	4.790419162	30.31696105	100	100	0.566230157	-0.550290229	2.70E-02	1.94025201	NA	-1.045134632	-2.3702133	-3.434738996	-0.526743277	NA	10621632	8535681	4946938	5980783	NA	7568735	7032635	3384732	4396380.25	NA	13515575.5	10124842	6612104	7738081	NA	15	26	6589374.5	2603947	6669146.5	2455678.5	0.348094	0.395174
856	100015759	Lipid	Fatty Acid Metabolism (Acyl Choline)	stearoylcholine*	5	10.61865189	1.160862355	17.96407186	16.30776676	19.19374248	19.19374248	2.84564546	2.348694456	2.189636382	2.483924745	NA	-0.93723396	-1.157435037	-1.014947213	-0.903269586	NA	1867601.5	1188865	688452	904998	1639844	792161.5	722843	403356	489419.5	543027	4306660.75	1888600	1125884	1697692	4091624	42	25	1166687.625	1228232.25	1591689	1418041.75	0.541007	1.05275
857	100015760	Lipid	Fatty Acid Metabolism (Acyl Choline)	linoleoylcholine*	5	4.339796861	0	0.598802395	0.701669489	1.363818692	4.339796861	2.938175742	2.056656148	2.607504717	2.51202158	NA	-1.446391826	-0.784440673	-1.040737986	-1.09962091	NA	2907456	2556346	1231344	1722908	2057798.5	1256611.25	1594771	678247	846128.75	653120.5	7197563.75	4057744	2143642	3285316	5936543	5	3	2125396.5	2353020.25	2992814.75	2864270.75	0.602374	1.1071
858	100015762	Lipid	Long Chain Polyunsaturated Fatty Acid (n3 and n6)	docosatrienoate (22:3n6)*	3	21.5143121	NA	NA	25.40527462	24.44845568	25.40527462	4.41761766	NA	NA	2.357948501	NA	-0.62558267	NA	NA	-0.558037648	NA	856130	NA	NA	414106	1259277	443032.5	NA	NA	250940	632955.5	1542180.75	NA	NA	701632.5	2376712.5	50	53	526002.375	465436.625	481963.875	485404.5625	0.468024	0.884857
859	100015776	Xenobiotics	Drug - Gastrointestinal	ondansetron	3	99.72299169	NA	NA	99.951609	100	100	NA	NA	NA	48.499017	NA	NA	NA	NA	45.76598537	NA	859467	NA	NA	957796.5	NA	524553.5	NA	NA	502727.75	NA	9834641.5	NA	NA	1412865.25	NA	149	149	NA	NA	NA	NA	NA	NA
860	100015777	Xenobiotics	Drug - Gastrointestinal	promethazine	2	NA	NA	NA	99.7822405	99.83955074	99.83955074	NA	NA	NA	28.25732405	NA	NA	NA	NA	26.0177804	NA	NA	NA	NA	11858085	9662910	NA	NA	NA	6398773	6728312.25	NA	NA	NA	13602149	15388363.5	148	149	3872107	NA	NA	NA	NA	NA
861	100015785	Lipid	Long Chain Polyunsaturated Fatty Acid (n3 and n6)	nisinate (24:6n3)	5	34.71837488	41.29353234	63.47305389	36.99491895	28.55996791	63.47305389	2.696994056	1.956911697	4.475070474	4.311938644	NA	0.112197318	-1.88E-02	0.844840876	0.105916744	NA	643466	877951	608544	305284	1080290.5	388867.5	533813	375653	186809.75	599989	1058492.5	1398767	954623	499604.75	1943715	59	57	432097.3438	373363.0938	386747.0938	404854.3438	0.36211	0.864072
862	100015786	Lipid	Dihydrosphingomyelins	sphingomyelin (d18:0/20:0 d16:0/22:0)*	5	0	0	0	0	0.040112314	0.040112314	1.213825836	1.782364976	1.379329883	1.098351472	1.373931722	-0.823550428	-9.78E-02	-0.164449628	-0.201479136	-0.124791092	11848131	5292271	10582139	7148512	10335272.5	8422299	3828559	8143270	5203976	7212167	16246905	7290053	13763212	9967290	14851987.25	1	2	8031883.5	3508383.75	7605959	3287543	0.221153	0.436807
863	100015787	Lipid	Sphingomyelins	sphingomyelin (d18:1/19:0 d19:1/18:0)*	5	0	0	0	0	0.040112314	0.040112314	0.577721146	0.656549478	0.687598369	0.497830036	0.525207274	-1.275244786	-0.146484704	-0.395455209	-0.470914699	-0.901362891	36636034	23644876	31571822	22520603	37538436.5	27606771	18039476	26298534	17782954	29005740.75	46723210	29092292	37437191	27795603	48525585.75	1	2	23853326	7182958.5	23994460	7502346	0.1343	0.30113
864	100015788	Lipid	Sphingomyelins	sphingomyelin (d18:2/18:1)*	5	0	0	0	0	0.040112314	0.040112314	0.323428248	0.859249462	0.705967589	1.009524405	0.713643202	-1.35078225	-9.28E-02	-8.44E-02	-0.126310903	-0.620537751	14496589	5136064	5930018	4262145	8270833.5	10482354.5	4295394	5068331	3480629	6157734.5	18999913.5	6192943	7132976	5250616	12277202.25	1	2	4416271.5	1251059.5	4419951	1216384.5	0.137376	0.283284
865	100015789	Lipid	Sphingomyelins	sphingomyelin (d18:2/24:2)*	5	0	0	0	0	0.040112314	0.040112314	0.474650571	0.625488549	0.462935528	0.829854922	0.689408753	-0.792443768	-0.334760541	-0.430760917	-0.311796837	-0.718691247	23169724	13397218	14977640	11109573	19043801.5	18032844	10914273	12245229	8747843	14122074	29502196.5	15643726	18591237	14119421	26527915.75	1	2	11690121	4190638.75	11528774	3748523.75	0.151331	0.358477
866	100015790	Lipid	Sphingomyelins	sphingomyelin (d18:2/21:0 d16:2/23:0)*	5	0	0	0	0	0.040112314	0.040112314	0.724500434	0.699771983	0.931651762	0.653332528	0.67556157	-1.268029822	-0.218883606	-0.121702165	-0.393684368	-0.359718039	26017036	12514239	16008327	11784683	19488494.5	19090624	9488296	13362447	9061395	14674251	34132576	16149564	19161454	14819530	25528636.75	1	2	12359695	4034029.25	12346940	4259834	0.143978	0.326386
867	100015791	Lipid	Sphingomyelins	sphingomyelin (d18:2/23:1)*	5	0	0	0	0	0.040112314	0.040112314	0.487632039	0.613356304	0.675131803	0.575440677	0.661568131	-1.489431137	-0.123425365	-0.297899909	-0.411888171	-0.600681159	29552903	15255579	19415732	13627484	23248032.5	22081898	11700637	16254697	10599795	17360940.25	38327972	19125327	22907817	17017842	30551639.25	1	2	14101782	4588147.5	13785276	4556572.5	0.139059	0.325359
868	100015792	Lipid	Sphingomyelins	sphingomyelin (d18:1/25:0 d19:0/24:1 d20:1/23:0 d19:1/24:0)*	5	0	0.331674959	0	0.072586499	0.320898516	0.331674959	0.539924634	0.795102324	0.7043093	0.65224987	0.613185211	-1.156304647	-0.764479694	-0.686997426	-0.812342098	-2.280308056	12727403	6358408	9929519	8913971.5	13328902	9298165	4737613	8262796	6837481	9701719	16881280.5	8048520	12232106	11420834	18650539.75	1	2	9550110	3291081.5	9261672	3243353.25	0.150626	0.344612
869	100015793	Lipid	Sphingomyelins	sphingomyelin (d17:2/16:0 d18:2/15:0)*	5	0.0923	0.165837479	0	0	0.040112314	0.165837479	0.810172513	0.69303908	1.185121594	0.914303603	0.858365171	-1.263439708	-0.397619654	-0.175076448	-0.225465226	-0.218748116	2175197	1589057	1769970	1500474	2674600.5	1590810.5	1231216	1471063	1149771	1956081	2824917	2093131	2131508	1934106	3664267.75	1	2	1605832	559924.125	1592233.75	592319.6875	0.15168	0.348682
870	100015794	Xenobiotics	Drug - Gastrointestinal	dexlansoprazole	2	NA	NA	NA	99.9274135	100	100	NA	NA	NA	NA	NA	NA	NA	NA	NA	NA	NA	NA	NA	39621991	NA	NA	NA	NA	21538020	NA	NA	NA	NA	46241078.5	NA	149	149	NA	NA	NA	NA	NA	NA
871	100015797	Lipid	Long Chain Polyunsaturated Fatty Acid (n3 and n6)	heneicosapentaenoate (21:5n3)	5	20.59095106	3.648424544	14.57085828	20.63876119	11.7729643	20.63876119	4.653265854	3.009716514	3.365991515	5.257938231	NA	-8.65E-02	-0.503723968	-0.313092228	-0.113654145	NA	239148.5	611655	301905	160891	449976	130972.25	334494	165683	87229.75	212935.5	432678.75	1078575	623379	298469	970929	35	39	226537.9844	205560.5781	187263	285403.25	0.525174	0.9074
872	100015831	Lipid	Fatty Acid Metabolism (Acyl Carnitine Polyunsaturated)	linolenoylcarnitine (C18:3)*	5	0.831024931	0	0	0.072586499	0.320898516	0.831024931	1.304334938	1.172242482	0.970877303	2.206814033	NA	-0.543521287	-0.107694705	-9.30E-02	-0.127289135	NA	1012668.5	1034407	469273	1166642.5	867176	690594.25	747259	329977	759068.75	604893.5	1393661	1343684	632762	1605681.75	1249876.5	2	2	1483339	626007.375	1224681.75	508841.7813	0.305595	0.422026
873	100015832	Lipid	Fatty Acid Metabolism (Acyl Carnitine Long Chain Saturated)	behenoylcarnitine (C22)*	5	16.89750693	9.452736318	4.391217565	5.831115413	9.947853991	16.89750693	3.102230317	0.950187259	7.028747498	2.8501751	NA	-0.305569869	-0.712336098	0.130119624	-0.713964835	NA	255944	180504	234986	223233.5	236578	185089.25	139771	183985	159038.75	171842	350955.5	229200	317560	307976.25	338165.5	8	6	271668.9688	157486.25	253017.7813	148348.0781	0.29581	0.579699
874	100015833	Lipid	Fatty Acid Metabolism (Acyl Carnitine Long Chain Saturated)	arachidoylcarnitine (C20)*	5	3.047091413	0	0	0.387127994	1.343762535	3.047091413	0.620251772	1.115099665	1.340376662	1.13265804	NA	-1.378226385	-0.228076556	-0.137951423	-0.580505316	NA	791133.5	478762	348875	592406	517561	601601.25	363593	269829	399592	372232.5	1056160.5	599976	480603	813625	761944.5	1	2	713589.0625	302800.125	671820.9375	268861.875	0.208716	0.424334
875	100015834	Lipid	Fatty Acid Metabolism (Acyl Carnitine Long Chain Saturated)	lignoceroylcarnitine (C24)*	5	0.0923	0	0	0	0.040112314	0.0923	1.576385923	1.806114561	1.946352294	1.844402016	2.599207072	-1.436898085	0.173258308	0.340445832	0.155167937	0.398112307	2075378.5	1503946	1264841	2243630	1871002.5	1293322.25	1195911	957861	1503716	1385918.5	2860769.75	1814707	1698349	3042365	2605006	1	2	2577609	1090758.5	2462979	928732.125	0.209564	0.423167
876	100015835	Lipid	Fatty Acid Metabolism (Acyl Carnitine Long Chain Saturated)	cerotoylcarnitine (C26)*	5	0	0	0	0.048390999	0.060168472	0.060168472	1.794086473	1.629745416	0.846396679	1.045616273	0.867632293	-0.687548069	-0.11283195	-0.117910275	-0.366350007	-0.401600264	2160760	2559166	1767604	2178986	2851618	1545938.5	2057043	1386123	1517220	2092060	3081952.5	3197238	2308838	2994489	3888955	1	2	2653754.75	1177437.125	2531862.75	1331808.5	0.178209	0.443687
877	100015836	Lipid	Fatty Acid Metabolism (Acyl Carnitine Monounsaturated)	ximenoylcarnitine (C26:1)*	5	0.184672207	0	0	0.048390999	0.140393101	0.184672207	2.130067362	1.218472603	1.290923328	0.947613754	1.994435183	-1.148972854	-0.111321864	-3.63E-02	-0.271398904	-0.158156271	2130160	1616118	1144663	2066361	1720009	1335893	1251348	875835	1352437.5	1271820	3150033	1972086	1457395	2788221	2371404	1	2	2337088	893145.25	2277743.25	854077.25	0.174648	0.382162
878	100015837	Lipid	Fatty Acid Metabolism (Acyl Carnitine Polyunsaturated)	arachidonoylcarnitine (C20:4)	5	1.477377655	2.487562189	1.397205589	0.943624486	0.862414761	2.487562189	1.868123781	1.413460853	0.771850085	1.122497503	1.894833216	-0.613895506	-1.01914316	-0.619019501	-0.848285536	-0.432378752	697311	629793	318758	599871.5	688729	457989.5	473632	225856	358026.75	468436	1017007.5	806170	454309	894526.5	1010342	1	5	809580.0625	482249.2813	726041.6875	469828.4688	0.203527	0.595678
879	100015838	Lipid	Fatty Acid Metabolism (Acyl Carnitine Monounsaturated)	eicosenoylcarnitine (C20:1)*	5	0.738688827	0	0	0.072586499	0.080224629	0.738688827	1.068261441	1.028741713	0.791939267	1.357080641	NA	-1.309514673	-2.71E-02	-0.173948236	-0.17142305	NA	1183712	1138919	767760	1099550	1019800	732665.5	896237	606767	792254	741344.5	1741380	1406444	970360	1464185.25	1427016	1	2	1309670.5	548857.875	1218697.125	456029.5625	0.235166	0.419081
880	100015839	Lipid	Fatty Acid Metabolism (Acyl Carnitine Polyunsaturated)	dihomo-linoleoylcarnitine (C20:2)*	5	3.878116343	7.960199005	0.998003992	1.935639971	5.996791015	7.960199005	0.999484647	0.277859456	0.652270205	1.014393845	NA	-0.996719102	-1.476360631	-0.740298184	-0.980503677	NA	390466	378285	288047	359741	390224	276617	300701	222061	245859	283604	578567	492979	387860	502303	550888.5	2	4	415210.125	203078.0313	401970.4375	211070.7344	0.218015	0.489097
881	100015840	Lipid	Fatty Acid Metabolism (Acyl Carnitine Polyunsaturated)	dihomo-linolenoylcarnitine (C20:3n3 or 6)*	5	2.677746999	0.995024876	2.395209581	0.65327849	0.862414761	2.677746999	1.009787018	1.37585319	0.778602693	1.156460416	1.011013642	-1.145573835	-0.355695588	-0.600112813	-0.600846237	-1.085642813	671636	489733	277440	475932.5	565055	459444	357136	194557	279783.25	395983	962453.5	608078	355673	705389.75	812323	1	2	626918.125	358434.0625	582967.25	357020.0625	0.182974	0.57174
882	100015845	Lipid	Fatty Acid Metabolism (Acyl Carnitine Polyunsaturated)	docosahexaenoylcarnitine (C22:6)*	5	4.247460757	2.32172471	14.57085828	8.226469877	9.165663859	14.57085828	1.618981084	1.299944054	2.023347489	22.68998316	NA	-0.937378065	-0.793755894	-0.648040157	-0.827948071	NA	515327	507276	172970	274469	323736	321122	327620	119157	162823	205363	753304	736537	258312	435977	508707	8	9	367294.5938	276566.7813	325873.0313	218507.3281	0.370498	0.752984
883	100015846	Lipid	Fatty Acid Metabolism (Acyl Carnitine Monounsaturated)	nervonoylcarnitine (C24:1)*	5	4.339796861	1.160862355	0.199600798	2.225985967	3.48977136	4.339796861	0.995870955	1.281688764	1.107197783	2.160059288	NA	-1.260266265	-0.302710395	-5.39E-02	-0.764801128	NA	608642.5	474602	522147	452639	500046.5	441381.25	369265	421566	328387	373600	889286.5	604882	643214	609185	681887.5	4	8	507313.1875	228418.9063	499156.4688	202815.5156	0.227798	0.450252
884	100015873	Xenobiotics	Drug - Neurological	levetiracetam	3	99.9076639	NA	NA	99.51609001	100	100	NA	NA	NA	60.01777268	NA	NA	NA	NA	30.78814627	NA	1224769008	NA	NA	33386.5	NA	1224769008	NA	NA	25198.25	NA	1224769008	NA	NA	11455726.25	NA	148	148	39296232	NA	5070724	NA	0.39589	NA
885	100015876	Xenobiotics	Drug - Antibiotic	clindamycin	3	99.9076639	NA	NA	99.8306315	99.95988769	99.95988769	NA	NA	NA	NA	NA	NA	NA	NA	NA	NA	476340668	NA	NA	61493440	14256671	476340668	NA	NA	29977988.5	10304313	476340668	NA	NA	113412277.5	18209029	149	149	NA	NA	NA	NA	NA	NA
886	100015878	Xenobiotics	Drug - Antibiotic	metronidazole	3	99.9076639	NA	NA	99.8306315	99.91977537	99.91977537	NA	NA	NA	NA	NA	NA	NA	NA	NA	NA	63408783	NA	NA	206992	56495.5	63408783	NA	NA	101801.5	32033	63408783	NA	NA	9947271.5	80855.75	149	149	NA	NA	NA	NA	NA	NA
887	100015882	Lipid	Hexosylceramides (HCER)	glycosyl ceramide (d18:1/20:0 d16:1/22:0)*	5	0.184672207	0.165837479	0	0.145172998	0.060168472	0.184672207	0.183811226	0.522679979	0.856630616	0.636119273	0.636498303	-1.843785797	-0.47271477	-0.118314516	-0.776885098	-0.488730218	3502513	2810095	2409801	2227710	4119350	2640080	2046691	1909100	1771053.5	3151679	4416378	3450655	3052081	2746067.5	5349191	1	2	2381957	709098.125	2377259.25	778625.1875	0.158446	0.297696
888	100015962	Amino Acid	Lysine Metabolism	N N N-trimethyl-5-aminovalerate	5	0	0	0	0	0.020056157	0.020056157	2.508210234	1.236887617	0.868654479	1.811687611	3.364144069	0.331824839	1.21E-02	-0.347349662	-0.19264195	0.1216424	86599084	172400000	148100000	156068032	130361998	65259619.5	137900000	125900000	126137133	64099773	116552116.5	217400000	178300000	197713767	219258898	1	2	161368736	50539212	160128224	50683144	0.149341	0.313191
889	100015965	Xenobiotics	Food Component/Plant	ethyl alpha-glucopyranoside	3	1.385041551	NA	NA	6.6537624	8.383473726	8.383473726	6.934792208	NA	NA	5.884887256	14.10020659	0.273866329	NA	NA	-0.377975577	-0.544750812	2826096.5	NA	NA	1346895.5	635766	1360155.25	NA	NA	595337.5	274609.75	6660141.5	NA	NA	3888212.25	1658088.25	13	13	5765874.5	14907252	4471579.5	9371526	0.713831	2.58543
890	100015966	Cofactors and Vitamins	Vitamin A Metabolism	carotene diol (1)	5	0	0	0	0	0.040112314	0.040112314	1.089938664	3.479460375	0.786469855	1.265973369	1.661570784	-1.075159987	-0.250761754	-0.269814467	-0.387177117	-0.544605602	21330538	10697253	13786011	16744322	17160916	14987965	6786051	10288615	11233440	11333353.5	29385668	14916645	17617093	24634506	26030701.75	1	2	20660926	8990611	21024952	8958623	0.19754	0.43515
891	100015967	Cofactors and Vitamins	Vitamin A Metabolism	carotene diol (2)	5	0.27700831	0	0	0.096781999	0.080224629	0.27700831	1.318437534	4.486601589	0.92283456	1.788157916	2.581762718	-0.72071122	9.09E-02	-0.13373079	-9.82E-02	-0.276070731	2909188.5	1976064	1510999	2324472	3190984	1901599	1337971	1123916	1586655	1859324	4196506	2802777	1977094	3291753	5369316.5	1	2	2716252	1355020.75	2757337.5	1226141.5	0.22467	0.498857
892	100015968	Cofactors and Vitamins	Vitamin A Metabolism	carotene diol (3)	5	23.26869806	30.01658375	9.181636727	5.177836922	4.151624549	30.01658375	2.364163016	2.756795246	1.807180364	8.188580759	2.037454671	-0.259143885	-9.17E-02	-0.83058898	-1.196729573	-1.535162536	1024700	506718	481891	988439	1336111	671094	320465	327422	606018	739397.5	1563228	853120	723138	1556017	2350634.5	9	8	1424173.5	936746.9375	1425328.25	870386	0.283125	0.657748
893	100015971	Lipid	Corticosteroids	cortolone glucuronide (1)	5	4.432132964	1.326699834	0.998003992	0.871037987	0.681909346	4.432132964	1.497404942	1.295606246	0.488771333	0.857395228	52.9134462	-0.94713601	-1.220679169	-1.225806359	-1.663345081	-0.817398965	120458	220904	148033	188809	264235	84580	149478	103742	130849	183380.25	162948	307094	204157	265550	361469	2	2	227912.875	110071.2266	230020.2656	118775.1172	0.222566	0.482953
894	100015972	Xenobiotics	Drug - Antibiotic	fluconazole	3	96.86057248	NA	NA	99.806436	99.93983153	99.93983153	7.430353994	NA	NA	NA	NA	5.771356431	NA	NA	NA	NA	222065363.5	NA	NA	141435987	56247225	119097222	NA	NA	50830409	32863166.5	342711364	NA	NA	271348511.8	70850664.5	149	149	NA	NA	NA	NA	NA	NA
895	100015977	Xenobiotics	Drug - Neurological	3-hydroxyvalproate	2	NA	NA	NA	99.7338495	99.89971921	99.89971921	NA	NA	NA	22.26458394	NA	NA	NA	NA	20.73854442	NA	NA	NA	NA	14035692	25048767	NA	NA	NA	6782830	23537750	NA	NA	NA	16505792	27296882	149	149	NA	NA	NA	NA	NA	NA
896	100015981	Xenobiotics	Drug - Neurological	2-propyl-2-pentenoate (2-ene-valproate)	2	NA	NA	NA	99.758045	99.89971921	99.89971921	NA	NA	NA	22.35377151	NA	NA	NA	NA	22.15553246	NA	NA	NA	NA	170919484	167610630	NA	NA	NA	127867731.8	137573903	NA	NA	NA	190255537.5	290954387	149	149	NA	NA	NA	NA	NA	NA
897	100015983	Xenobiotics	Drug - Neurological	2-hydroxycarbamazepine	3	99.63065559	NA	NA	99.58867651	99.67910148	99.67910148	NA	NA	NA	18.66702481	NA	NA	NA	NA	16.51165567	NA	36075961	NA	NA	37640541	15632640	32046450	NA	NA	27862767	10443726	38698066.5	NA	NA	54514563	21338402.25	147	147	58655972	6700985	55107112	8843968	0.0693583	0.114242
898	100015985	Xenobiotics	Drug - Neurological	10 11-dihydro-10-hydroxycarbamazepine	3	99.9076639	NA	NA	99.7338495	100	100	NA	NA	NA	22.73227269	NA	NA	NA	NA	19.71106773	NA	1	NA	NA	609312	NA	1	NA	NA	320305.5	NA	1	NA	NA	961090	NA	148	148	669934	NA	1201928	NA	0.420895	NA
899	100016038	Amino Acid	Polyamine Metabolism	(N(1) + N(8))-acetylspermidine	5	0	0	0	0	6.718812675	6.718812675	3.832478106	1.35316275	0.927644819	2.134801806	NA	0.494931289	0.344660801	5.54E-02	0.171684151	NA	2112107	2081752	1685003	2001723	1102008	1408372.5	1636106	1406045	1562362	818095.5	2905607.5	2621736	2033789	2525138	1488471	1	2	2447279.25	909736.75	2468624.5	865535	0.188786	0.371734
900	100016048	Xenobiotics	Drug - Psychoactive	THC carboxylic acid	3	99.63065559	NA	NA	98.95959352	99.75932611	99.75932611	23.04310091	NA	NA	26.46134619	NA	22.93131038	NA	NA	10.95151036	NA	1005405.5	NA	NA	210727	462094	146111	NA	NA	62755	187089.25	1985819.75	NA	NA	972778.5	2109961.75	147	149	44256	26010.2168	NA	NA	NA	0.587722
901	100016049	Xenobiotics	Drug - Psychoactive	THC carboxylic acid glucuronide	3	99.63065559	NA	NA	99.03218001	99.65904533	99.65904533	23.19324703	NA	NA	39.35052461	NA	23.17527471	NA	NA	11.7889046	NA	1293873.5	NA	NA	508716.5	734745	644957.75	NA	NA	99259.5	151547	2146434.25	NA	NA	1783822.25	3363950	148	148	34881	NA	40111	NA	NA	NA
902	100016069	Lipid	Fatty Acid Metabolism (Acyl Carnitine Monounsaturated)	5-dodecenoylcarnitine (C12:1)	5	1.200369344	0	0	0.919428986	2.486963498	2.486963498	1.998208611	1.916070037	2.370326122	2.490879732	2.20237026	-1.083116739	8.39E-02	-0.105263032	-0.611809676	-1.563201803	17082199.5	13145563	6190786	8859298	10286075	9644431	8450284	4335746	5822472.5	5875691.25	26962879.25	21376028	9177153	13948845.5	17338388.25	1	7	12622150	10095106	8395517	6260587.5	0.459886	0.799793
903	100016070	Xenobiotics	Food Component/Plant	2-furoylcarnitine	4	NA	20.56384743	37.5249501	28.04258408	100	100	NA	8.616486015	4.796924977	9.042852283	NA	NA	5.52E-02	0.339552185	0.607919261	NA	NA	183380	126684	178600.5	NA	NA	102150	80151	98281.5	NA	NA	342397	239525	339187.5	NA	32	34	296055.875	399607.9375	242921.0938	279507.4375	0.543033	1.34977
904	100016110	Lipid	Fatty Acid Metabolism (Acyl Glycine)	2-butenoylglycine	4	NA	32.0066335	53.49301397	33.84950399	18.81267549	53.49301397	NA	2.017558451	2.039868691	1.891422279	NA	NA	5.99E-02	0.588642774	5.03E-02	NA	NA	261248	177069	166874.5	255621.5	NA	185609	131685	114171.75	148819.25	NA	391067	252356	259414.25	469631.75	49	63	225052.3594	144371.3906	200885.5625	122323.5703	0.377578	0.641501
905	100019794	Lipid	Fatty Acid Dicarboxylate	hydroxy-CMPF*	5	0	0	0	0	0.040112314	0.040112314	0.782974805	1.340955708	6.259856342	2.035441281	3.516920145	-1.441485399	-0.768379605	-1.273651375	-1.033159743	-1.058192202	30513364	28888550	18026793	12219471	29373642	19010705.5	18646935	11260053	6418664	16418343	45756593	41505944	26171312	21197796	48415909.75	1	2	14788411	11125186	15715344	14045429	0.302632	0.752291
906	100019801	Lipid	Fatty Acid Metabolism (Acyl Carnitine Hydroxy)	3-hydroxyoleoylcarnitine	5	14.49676824	1.160862355	3.193612774	8.00871038	6.056959487	14.49676824	0.808918975	1.070322058	1.51728453	1.764866506	NA	-0.990492623	-0.845118459	-0.864501026	-1.322237119	NA	311432.5	612985	219059	263530	399053	199472	414671	157401	164749	257132.5	462713.75	836848	310025	409511.5	603205	8	13	349029.4688	224365.0625	313759.5625	230803.7969	0.347617	0.642826
907	100019884	Lipid	Fatty Acid Metabolism (Acyl Glycine)	trans-2-hexenoylglycine	5	33.51800554	8.789386401	32.53493014	25.23590612	7.942238267	33.51800554	2.971849728	2.20252871	2.17966071	2.585392793	63.94243153	0.118786236	-0.692564368	-0.157848764	-0.412272008	-0.428265027	107939	200815	107780	126960.5	207583.5	70968	131748	71372	84224.5	124970.75	163804.5	307742	174367	204844.75	357630.75	42	43	180911.0938	127529.5547	138250.875	82115.36719	0.438225	0.704929
908	100019892	Lipid	Fatty Acid Monohydroxy	2-hydroxyarachidate*	5	5.632502308	3.814262023	1.397205589	8.613597871	100	100	1.584681395	1.481378713	3.723507076	0.702941261	NA	-1.127774906	-1.095140337	-0.388860232	-1.183127845	NA	192223	164485	226347	106061	NA	136936.75	110314	160330	85020	NA	305568	304225	288592	133657	NA	7	7	107757.9922	35752.47656	104741.1719	45358.64844	0.212535	0.331785
909	100019966	Lipid	Fatty Acid, Monohydroxy	3-hydroxyoleate*	4	NA	0.165837479	0.798403194	4.887490927	100	100	NA	1.00842492	1.57311253	1.817595151	NA	NA	-1.450906032	-1.90780699	-1.795152443	NA	NA	10916716	11202352	5383175	NA	NA	8704547	8573439	2967940.5	NA	NA	13605652	14733143	7925743.5	NA	11	14	6352624	4141824.25	5790744	4669393.5	0.525541	0.651986
910	100019968	Carbohydrate	Pentose Metabolism	lyxonate	5	2.216066482	0.165837479	3.592814371	3.847084442	1.464099479	3.847084442	14.6360897	2.088369155	0.791610086	2.115906398	NA	-0.525579984	-0.828810937	-3.349607472	-2.920312169	NA	2413585	10509726	8927964	7011353	9570202	1579499.5	5232263	4657128	4224097.25	4917743	3634607.5	15709321	14088329	13083483.5	15008677	1	5	8069937.5	4934847	8505599	5438578	0.325153	0.61151
911	100019972	Lipid	Fatty Acid Dicarboxylate	dodecenedioate (C12:1-DC)*	5	2.770083102	2.155887231	4.590818363	4.69392693	2.025671881	4.69392693	3.911192547	4.850268613	3.82131527	6.568091871	8.995063013	-0.445924425	0.250158598	-0.15318421	-0.283376887	-0.152288638	365652	268752	127156	146297	283040	217082	175935	88963	100054	175155	599504	395666	188419	228933.5	464842	8	9	197500.625	130661.1719	165406.4375	135453.875	0.450195	0.661573
912	100019975	Lipid	Fatty Acid Dicarboxylate	hexadecenedioate (C16:1-DC)*	5	0	0	0	0.508105492	0.040112314	0.508105492	8.382534302	6.025066603	4.109095219	8.128105438	6.617867338	0.396329266	0.808625168	0.408140232	0.416063186	0.578242398	396101	435681	266513	312794	638405.5	274417.5	320615	199761	226940	450062	586764.5	621544	371956	440540.5	909556	1	2	385056.7813	217197.1406	341659.6875	193228.2031	0.284002	0.564065
913	100019978	Lipid	Fatty Acid Dicarboxylate	octadecenedioate (C18:1-DC)	5	0	0	0	0	0.040112314	0.040112314	5.919901459	1.651506382	1.974523927	4.763559229	2.667274736	0.371476635	0.144068227	0.298068014	0.340044767	0.246812131	4465763	5456455	3453105	3819481	8266779.5	3076891	3961380	2532249	2691572	5784951.75	6568618	7567130	4821701	5378681	12123507.25	1	2	4829336	2799884.25	4324362.5	2135728.25	0.285095	0.579766
914	100019981	Lipid	Fatty Acid Dicarboxylate	heptenedioate (C7:1-DC)*	5	3.878116343	2.32172471	0	1.548511977	0.300842359	3.878116343	4.939172744	1.564203791	0.787947511	1.887982802	NA	-0.873784158	-2.381760328	-0.433934452	-1.057657529	NA	229693	1344330	887622	613682	792017	171261	1018305	683173	447522	553089	313165	1778459	1101127	840404	1236249	4	4	630140.25	266295.25	626702.9375	293757.2188	0.29503	0.422597
915	100019982	Lipid	Fatty Acid Dicarboxylate	octadecadienedioate (C18:2-DC)*	5	1.015697138	0	0	0.096781999	0.080224629	1.015697138	13.51219724	10.93334398	4.846733143	27.09700851	26.07381692	0.243337282	0.360724691	0.337775984	1.010266714	1.01929601	698261	768530	539588	636628	1339158.5	456173.25	552734	396757	436826	900761.25	1095700.25	1091897	819874	956026	2002653.25	1	2	944642.75	805325.1875	921508.25	1077609.125	0.428253	0.852518
916	100019990	Partially Characterized Molecules	Partially Characterized Molecules	glucuronide of C10H18O2 (1)*	4	NA	74.62686567	75.249501	78.41761432	67.89009226	78.41761432	NA	6.068363031	18.0523929	49.81488063	34.336171	NA	1.737207488	1.830757772	2.284765645	1.542670934	NA	75405	54699	61876	80182	NA	37263	28892	33920.25	41376	NA	117420	90909	122097.25	161121	104	106	118398.5078	156564.2969	112661.6953	182270.9844	0.614248	1.32235
917	100020004	Lipid	Fatty Acid Dicarboxylate	3-carboxy-4-methyl-5-pentyl-2-furanpropionate (3-CMPFP)**	5	0	0	0	0	0.020056157	0.020056157	0.982710478	1.651983402	1.435110349	1.593463807	1.30157996	-0.669876588	-0.187096381	-0.34343549	-0.375331184	-0.451994918	17656866	15291908	10796785	13630808	24488763	12165364	11423447	8223851	9855842	17356961	24515004.5	20502247	14469785	18508729	34210457	1	2	15462422	7266971.5	15033785	5879694	0.238762	0.469976
918	100020014	Partially Characterized Molecules	Partially Characterized Molecules	glucuronide of C10H18O2 (7)*	5	29.17820868	34.16252073	37.3253493	31.81708202	26.8752507	37.3253493	23.43306461	15.77677203	20.05850379	47.93082726	43.21751712	0.928137112	0.615074588	0.660434338	0.479729015	0.215753413	103953	109589	63485	85355	113018.5	55832.5	53684	39735	46498.75	59023.25	240745	225093	137986	176726	233659.25	30	45	257760.9375	648471.125	196276.1094	392238.7813	0.62728	2.51579
919	100020203	Xenobiotics	Food Component/Plant	3-hydroxystachydrine*	5	6.371191136	13.10116086	20.35928144	17.88047423	20.0762134	20.35928144	3.856640013	3.060887773	2.554580202	4.142632871	3.43594999	-0.223682353	-0.636495707	-0.597954522	-0.441630128	-0.424241221	7522388.5	10166674	7515547	7693400.5	7045112	2013193.75	2326701	2472499	2520723	2125963	31069232.75	29739613	20575053	23809124.25	21569688	25	23	35667736	45113328	30542516	44196332	0.752018	1.26482
920	100020204	Lipid	Fatty Acid Amino	N-acetyl-2-aminooctanoate*	5	0	0	0	0.048390999	0.020056157	0.048390999	4.615449612	3.331443963	1.833005521	2.721364107	39.29790627	0.218962738	0.225331797	9.18E-02	6.05E-02	0.409605595	446713	448184	373683	489626	875789	312542.5	316668	274242	340605.5	594187	643440	621666	511664	709103	1297148	1	2	641284	334919.8125	640084.75	350008	0.318734	0.522264
921	100020205	Amino Acid	Alanine and Aspartate Metabolism	hydroxyasparagine**	5	0	0	0	0	0.040112314	0.040112314	6.235996934	2.141446623	1.280496238	2.640181764	51.63837335	1.206297189	0.925588768	0.13128983	0.543536351	3.555425626	1823140	3421938	2374138	1923805	1681431	1479384	2919125	2147557	1695071	1484965	2203238.5	4054355	2647424	2208077	1923243.25	1	2	1959850	379545.4063	2041678.5	384160.2188	0.0941629	0.19366
922	100020208	Xenobiotics	Chemical	perfluorooctanoate (PFOA)	5	0.55401662	0	0.598802395	0.435518993	0.100280786	0.598802395	1.976989338	1.58217792	6.657476224	31.51087382	NA	-1.159720577	-0.851929125	-0.809097187	-0.265349239	NA	605722	471567	378115	242488	746519	404014	316522	261144	160607.5	490976	876387	671042	520089	347882	1150355	1	2	273704.4688	230905.8906	239339.8281	171209.0469	0.148662	0.843632
923	100020212	Xenobiotics	Drug - Analgesics Anesthetics	carboxyibuprofen glucuronide*	3	98.61495845	NA	NA	96.10452456	96.3898917	98.61495845	19.85514172	NA	NA	30.79570764	NA	9.65835863	NA	NA	3.486488355	NA	45069	NA	NA	1203595	877170.5	28718.5	NA	NA	383994	324147.75	140056	NA	NA	3049134	2565649	131	130	4599560	2976266	1526640.25	1256597.75	0.744802	0.647076
924	100020214	Lipid	Primary Bile Acid Metabolism	glyco-beta-muricholate**	5	33.97968606	30.18242123	42.51497006	28.35712557	22.10188528	42.51497006	21.56531247	7.815407892	10.13601188	10.2367474	20.10318449	0.595866662	0.30582855	0.435256498	0.191244242	-0.118343637	85780	122352	68056	92506	131395.5	52245	63005	40585	50727	74580.5	149894.5	245136	121165	175070	254641.75	40	43	187797.2656	292877.7813	143299.1406	176767.9219	0.516952	1.55954
925	100020217	Amino Acid	Urea cycle Arginine and Proline Metabolism	N N N-trimethyl-alanylproline betaine (TMAP)	5	0.27700831	0	0	0	0.020056157	0.27700831	11.43508863	1.690431175	0.995104395	2.914231136	47.43904855	0.164130139	0.467762502	1.52E-02	0.261903447	1.831027051	67588276.5	95517375	85541596	93437711	90047873	54548513.75	79754901	73020778	78595111	39521987	83534475	115700000	100800000	111008217	136810144	1	2	101800536	27046748	101999320	23906850	0.106905	0.265684
926	100020219	Xenobiotics	Food Component/Plant	3-formylindole	5	0	0	0	0	0.140393101	0.140393101	1.864113667	0.78604214	0.830045799	1.100826334	1.484211819	2.77E-02	-1.46E-02	3.00E-02	1.57E-02	9.34E-02	2465684	7359936	6747676	5680994	5340912	1762023.5	6039873	5647271	4649846	3794509.5	3193987.5	9157216	8289078	6962702	7633364	1	2	6414996	2549734.75	6353620.5	2316226.5	0.195211	0.397465
927	100020241	Peptide	Gamma-glutamyl Amino Acid	gamma-glutamylcitrulline*	5	0	0	0	0.0241955	0.060168472	0.060168472	1.647541269	0.461465553	0.558071332	1.035826205	NA	-0.802685857	-0.638178724	-0.293019032	-1.007481904	NA	1852652	2766236	2507484	5364713	1631642	1276141.5	2238667	1797628	4191836	1189952.5	2801311	3389327	3139300	6703923.75	2175375.5	1	2	6054378	2099465.5	6247715	1873703.625	0.224661	0.346768
928	100020243	Xenobiotics	Drug - Antibiotic	N4-acetylsulfamethoxazole*	3	97.322253	NA	NA	99.24993951	99.97994384	99.97994384	9.161104746	NA	NA	19.80759102	NA	6.528914902	NA	NA	11.99934099	NA	128075307	NA	NA	177418	439127188	22291110	NA	NA	112476.5	439127188	248212191	NA	NA	424861	439127188	149	149	NA	NA	NA	NA	NA	NA
929	100020254	Partially Characterized Molecules	Partially Characterized Molecules	glycine conjugate of C10H14O2 (1)*	5	0.646352724	0.497512438	0.199600798	0.459714493	1.604492579	1.604492579	2.722865799	1.95341047	2.508993146	2.326024267	62.92046313	-0.210596906	-0.565572113	-0.230759161	-0.592684951	-0.770050671	335760.5	391365	248532	373894.5	693064.5	231421.25	260705	173799	240621.5	425683.75	498583.25	561684	377922	565406.5	1069584	1	3	516955.6875	305395.8438	426901.0625	254408.6406	0.421756	0.590758
930	100020259	Partially Characterized Molecules	Partially Characterized Molecules	glutamine conjugate of C7H12O2*	5	1.015697138	0	0.598802395	1.645293975	0.58162856	1.645293975	3.557813001	3.153926875	2.983278627	4.008758047	58.89861501	9.05E-02	-0.190364834	-0.184269504	-0.203424627	-0.12619626	1018961.5	702105	199181	299693	989901	541248.25	372261	109116	150176	411696	1875966.25	1347450	374049	591596	2507616	1	2	556020.9375	665203.6875	466130.9063	421357.4375	0.521317	1.19636
931	100020261	Partially Characterized Molecules	Partially Characterized Molecules	glutamine conjugate of C6H10O2 (1)*	5	0.0923	0	0	0.629082991	0.040112314	0.629082991	3.242933222	2.276965017	2.982154733	4.087682674	56.66579261	0.410356667	0.120657752	0.420788755	0.155949919	0.617268291	793612	320951	123109	151566	345111.5	490602.25	192790	83842	96596.5	213742.5	1280452	526544	190984	254417	570699.25	1	2	228665.6875	190565.0625	213218.4219	166685.875	0.401549	0.833378
932	100020262	Partially Characterized Molecules	Partially Characterized Molecules	glutamine conjugate of C6H10O2 (2)*	5	8.587257618	0	0.199600798	0.532300992	0.040112314	8.587257618	3.856683836	3.502796844	3.138328277	4.297237979	59.10682313	-0.32359088	0.111284401	4.57E-02	0.127037682	0.371982683	1386242	771237	223606	308997	652005	732469.75	393287	129337	161723	346461.75	2493620.75	1501944	417580	606882.5	1304463.5	2	2	547176.625	625598.3125	496585.5938	525904.625	0.534021	1.14332
933	100020272	Xenobiotics	Food Component/Plant	dihydroferulic acid sulfate	5	54.38596491	50.4145937	65.26946108	69.34430196	48.99719214	69.34430196	9.388290625	5.120330864	7.204274042	12.98016067	34.80068365	1.215251192	0.834109506	1.310998575	1.693905523	0.768742319	68249.5	108120	70827	54605	97608	40350	52333	45887	32278	53803	137998.75	231706	178102	102264	197312.5	99	101	88785.70313	79887.86719	82761.85156	90655.14063	0.485409	0.899783
934	100020273	Xenobiotics	Drug - Neurological	valproic acid glucuronide	2	NA	NA	NA	99.7822405	99.89971921	99.89971921	NA	NA	NA	24.70561672	NA	NA	NA	NA	23.31726362	NA	NA	NA	NA	7591948	83466785	NA	NA	NA	4663189	73368847	NA	NA	NA	27265934	92189622	149	149	NA	NA	NA	NA	NA	NA
935	100020276	Lipid	Sphingomyelins	sphingomyelin (d17:1/14:0 d16:1/15:0)*	5	0	0	0	0	0.040112314	0.040112314	0.667083905	0.751747395	1.280298564	0.932248665	1.024489713	-1.067170666	-0.259624088	-0.592498596	-0.308367517	-0.379963268	3232891	2499555	2885012	2410168	4390853.5	2305633	1885182	2254583	1792087	3137122.5	4348210	3391091	3598907	3208344	6065614.75	1	2	2608773	1035496	2645108.75	1142341.25	0.200754	0.396928
936	100020343	Lipid	Long Chain Polyunsaturated Fatty Acid (n3 and n6)	tetradecadienoate (14:2)*	5	0.184672207	0	0	0	0.040112314	0.184672207	2.302744798	2.057780824	2.503367984	18.33202875	6.055923969	-0.828309453	-0.31440532	-2.40E-02	0.370070791	-1.56E-02	4183153	7557584	4479017	5857864	8642091.5	2385234	5517290	3140706	3999407	5739187	6972834	9898856	6196916	8614144	12921269	1	2	7392249	4456766	5653908	4147778	0.426662	0.602897
937	100020360	Amino Acid	Tryptophan Metabolism	8-methoxykynurenate	5	37.58079409	14.26202322	36.32734531	7.669973385	31.32771761	37.58079409	2.395759177	2.955299709	1.470996886	2.903059959	NA	0.450851093	-0.322901007	0.169674981	-0.847803649	NA	48786	235331	219041	295683.5	178228	35390.75	155831	143259	183708.75	99523.25	73745	361669	343616	435918.75	314584	15	18	346661.625	238021.8906	332713.5938	214319.2813	0.311599	0.686612
938	100020361	Amino Acid	Urea cycle Arginine and Proline Metabolism	3-amino-2-piperidone	5	0	0	0	0	0.020056157	0.020056157	2.484719655	2.152534864	3.853768059	1.547867016	54.44254481	0.115214372	0.453401305	0.485378173	0.181338322	0.754710974	955423	3346304	2644404	1654069	1382582	741720	2750365	2270790	1392774	1122572	1248970.5	4146651	3176515	1956666	1695694	1	2	1715564.375	462578.4375	1710063.25	438827.3125	0.15881	0.269636
939	100020371	Amino Acid	Alanine and Aspartate Metabolism	N N-dimethylalanine	5	1.662049861	0	0	0	0.782190132	1.662049861	2.829938857	2.27517215	1.779851029	2.953136629	2.900367917	-0.22770627	0.353627343	8.12E-02	0.394933201	-0.608734503	14482710	22949269	26478185	22658792	18978024	8483981	14218127	15817801	14545676	12565966	25967568	41353436	44005599	38482370	29381121	1	2	32511812	29320384	30715244	30635214	0.376324	0.901838
940	100020372	Xenobiotics	Food Component/Plant	3-indoleglyoxylic acid	5	1.754385965	0.165837479	0	0.387127994	0.481347774	1.754385965	0.870093842	2.52352402	1.164080322	2.617598914	3.747765252	-1.781855441	0.113052522	-0.171039789	-0.48198342	-0.460560389	235247.5	229433	133928	165071	241493	151206.5	174555	101238	122157	174796.25	323065.25	307106	180950	226540	335123	2	2	203627.9063	106528.2422	232415.7969	115469.8281	0.286462	0.523151
941	100020373	Xenobiotics	Chemical	2,2'-Methylenebis(6-tert-butyl-p-cresol)	2	NA	NA	NA	61.26300508	100	100	NA	NA	NA	22.47561465	NA	NA	NA	NA	1.540060036	NA	NA	NA	NA	94385	NA	NA	NA	NA	66823	NA	NA	NA	NA	141462	NA	98	109	111285.3828	81281.28125	1178174.75	2524833.25	0.689292	0.730386
942	100020377	Xenobiotics	Food Component/Plant	ethyl beta-glucopyranoside	5	1.108033241	0.663349917	0.598802395	1.282361481	0.80224629	1.282361481	5.417486845	4.13371759	8.730420367	7.20141549	12.18613175	9.34E-02	-4.58E-02	0.212787733	-0.222824624	5.66E-02	3185993	1015734	795432	635758	969393.5	1306513.5	419463	354735	265494.25	429896.25	8341946.5	2406826	1741772	1514929.5	2267104.25	1	4	1366269.125	2151585	1593223.25	2712694.75	0.640901	1.57479
943	100020378	Lipid	Fatty Acid Dicarboxylate	2-hydroxysebacate	5	7.57156048	36.98175788	54.89021956	22.40503266	9.105495387	54.89021956	3.288632844	9.46867867	1.597701884	2.127434537	45.09178602	7.22E-02	0.343373926	0.564869506	-0.584746916	-0.629808386	86450	107522	81797	66668	139421	62389	82500	62523	48835	93830.25	128609	145570	105393	92594.5	210159.25	21	30	77107.34375	42410.96094	70039.78125	39076.98438	0.384622	0.550025
944	100020409	Cofactors and Vitamins	Ascorbate and Aldarate Metabolism	ascorbic acid 3-sulfate*	5	0	0	0	0.072586499	0.040112314	0.072586499	9.132533347	2.238095727	7.156164575	4.80407846	NA	0.222072129	0.141348266	0.447045749	3.08E-02	NA	1452507	2184062	2604606	1291871	4098396	1052900	1514309	1973972	892343.25	2677518.25	2044340.5	3295398	3518234	2102465.75	6838082.75	1	2	1556477.375	1552894.875	1416771	1108335.125	0.285632	0.997698
945	100020410	Xenobiotics	Benzoate Metabolism	3-hydroxyhippurate sulfate	5	27.70083102	24.04643449	46.30738523	39.14831841	22.04171681	46.30738523	4.096016111	3.781136196	2.568740192	4.741386517	NA	8.50E-02	7.51E-02	0.446309567	0.30244025	NA	143278	223878	161372	273952	255310	67725.5	114239	82641	143380.5	101980	316653.5	471982	320554	556923.5	692889.5	55	64	471996.7813	527138.1875	358172.7188	324719.25	0.557453	1.11683
946	100020414	Amino Acid	Tryptophan Metabolism	6-bromotryptophan	5	0.0923	0	0	0	0.020056157	0.0923	1.134282069	0.524780222	0.438032672	1.031227235	0.903648726	-0.901038866	-0.418718127	-0.313090131	-0.752058478	-0.623695403	405782	448261	420408	549788	756303	304704.5	362098	347326	397984	589024	526348.25	575288	520068	730126	932513	1	2	634514.4375	232777.125	643845.8125	220908.8594	0.132	0.366859
947	100020417	Amino Acid	Lysine Metabolism	N6 N6-dimethyllysine	5	0	0.165837479	0	0	0.040112314	0.165837479	2.247178558	1.262184309	0.835355571	0.820134034	23.16310335	6.17E-02	0.245472882	0.334095189	0.274762862	0.388422474	28851908	40902662	33633457	33173543	32243921	21289074	29839812	27729592	25567208	20529984	48813515.5	69794860	57744948	54871725	47677490.5	1	2	43670524	21156002	43036648	19811810	0.120084	0.484446
948	100020419	Amino Acid	Phenylalanine Metabolism	1-carboxyethylphenylalanine	5	0.0923	0.165837479	0	0.048390999	0.040112314	0.165837479	5.320655233	5.487009658	2.338925194	4.54589657	6.427715268	1.015143232	0.969806755	0.398499089	0.639726404	0.823741784	165992.5	204248	112732	157665	290219.5	118647	147625	86164	115001.5	210944.75	256521.5	283334	152123	221197	401813.75	1	2	206675.9063	103890.1563	200631.2188	110523.0547	0.247151	0.502672
949	100020421	Amino Acid	Tyrosine Metabolism	1-carboxyethyltyrosine	5	38.13481071	26.69983416	66.66666667	41.08395838	15.98475732	66.66666667	5.274083244	6.159654091	2.422266103	3.53746495	46.55132083	0.901892073	0.291951292	1.124697154	0.543018644	8.68E-02	36204	43784	26826	31106	50014	26523.75	30924	20046	22697	35156	57721.75	61299	35804	44162	72615	43	47	40866.36328	23744.20898	38722.73438	24263.7793	0.303839	0.581021
950	100020423	Amino Acid	Leucine Isoleucine and Valine Metabolism	1-carboxyethylvaline	5	0.55401662	1.990049751	1.796407186	1.621098476	0.401123145	1.990049751	3.393140997	4.147199201	1.644793918	4.288395377	59.12411917	0.339718903	-0.425865877	-0.968209879	-0.857100352	0.394188066	183166	157482	101792	132695	333555	136059	109805	75503	89783.25	188093	265143	213537	138050	195994.5	608766.25	1	3	197210.0313	112527.0469	190459.8438	123905.4219	0.295816	0.570595
951	100020425	Amino Acid	Leucine Isoleucine and Valine Metabolism	1-carboxyethylleucine	5	5.909510619	4.809286899	19.96007984	8.492620373	1.243481749	19.96007984	3.197991871	4.914593492	1.255652805	2.604543133	48.08335374	-0.157783997	-0.448899127	-0.647194789	-1.127884087	2.62E-02	75843	86298	54510	72901	119925	54609.5	63954	39138	51920.75	86447	107975	121241	75949	103333.25	167818.25	8	9	92999.35938	46233.45703	85645.6875	49519.67969	0.24942	0.497137
952	100020427	Amino Acid	Leucine Isoleucine and Valine Metabolism	1-carboxyethylisoleucine	5	18.19021237	8.291873964	28.54291417	17.05782724	3.730445247	28.54291417	4.019668856	5.772637681	2.289364968	5.670539568	57.85147157	0.125719642	0.219914586	-1.20E-02	-0.160370549	0.158469396	49437	57401	33943	46856.5	80737	34336.75	38733	23636	33484.5	54831	80600	84556	47073	67682	118422	18	17	59723.46094	34498.73047	61478.86328	45460.28516	0.281062	0.577641
953	100020478	Lipid	Fatty Acid Dicarboxylate	dodecadienoate (12:2)*	5	0.184672207	0	0	0	0.040112314	0.184672207	1.084278946	1.210743421	1.275280031	1.519060271	1.115372278	-1.255882722	-0.547634534	-0.221863116	-0.227878995	-0.50603596	1735000	2531274	1834315	2750643	3037623	1191734	1960046	1445617	2040962	2185341.5	2476422	3109035	2369771	3705968	4115747.5	1	2	3333464	1436140.25	2424699	1091389.875	0.364637	0.430825
954	100020479	Amino Acid	Tryptophan Metabolism	indoleacetoylcarnitine*	5	1.754385965	8.789386401	2.395209581	0.943624486	61.79302046	61.79302046	3.418688109	3.756298335	1.814308134	3.384957906	NA	-0.146347598	-0.238900816	-0.403816165	-0.638094306	NA	566083	246920	330191	748997.5	213966	340121.5	144752	210588	426705	127682	951863.75	414301	517409	1238611.75	335895	2	2	1247486.5	1426436.25	1067405.875	846545.625	0.356561	1.14345
[truncated: 675 more rows]

## Sheet: Supplementary Table 2
CHEM_ID	PC1	PC2	PC3	PC4	PC5	CHEMICAL_NAME
[truncated: 805 more rows]

## Sheet: Supplementary Table 3
Metabolite	CHEM_ID_1	SUPER_PATHWAY_1	SUB_PATHWAY_1	CHEMICAL_NAME_1	CHEM_ID_2	SUPER_PATHWAY_2	SUB_PATHWAY_2	CHEMICAL_NAME_2	Spearman correlation coefficient R_MDCS	Spearman correlation coefficientR_PIVUS	Spearman correlation coefficient R_POEM	Spearman correlation coefficient R_SCAPISM	Spearman correlation coefficient R_SCAPISU
[truncated: 2,213 more rows]

[truncated: 1 more sheets: Supplementary Table 4]
